# Supplementary material for: Photocatalytic cyclization of nitrogen-centered radicals with carbon nitride through promoting substrate/catalyst interaction
Source: Nat Commun. 2022 Aug 20;13:4900. doi: 10.1038/s41467-022-32623-3 (PMC9392757; doi:10.1038/s41467-022-32623-3)
Supplement: Supplementary file 2 — Source Data [file 41467_2022_32623_MOESM2_ESM.xlsx]

## Sheet: Figure 2a
		Before Normalized					After Normalized
		data 1	data 2	data 3			data 1	data 2	data 3
	X	Y1	Y2	Y3		X	Y1	Y2	Y3
Figure 2a	5	3625	6383.33	2300		5	0.00259	0.056	0.00229
	5.02	3516.67	6325	2316.67		5.02	0.00177	0.05486	0.00262
	5.04	3641.67	6366.67	2458.33		5.04	0.00272	0.05567	0.0054
	5.06	3916.67	6658.33	2225		5.06	0.00481	0.0614	0.000818665
	5.08	3850	6333.33	2183.33		5.08	0.0043	0.05502	0
	5.1	3691.67	6391.67	2358.33		5.1	0.0031	0.05617	0.00344
	5.12	3533.33	6325	2491.67		5.12	0.0019	0.05486	0.00606
	5.14	3700	5825	2475		5.14	0.00316	0.04503	0.00573
	5.16	3625	5758.33	2308.33		5.16	0.00259	0.04372	0.00246
	5.18	3458.33	6100	2266.67		5.18	0.00133	0.05043	0.00164
	5.2	3708.33	6158.33	2400		5.2	0.00323	0.05158	0.00426
	5.22	3566.67	6041.67	2300		5.22	0.00215	0.04929	0.00229
	5.24	3383.33	5725	2325		5.24	0.000758963	0.04307	0.00278
	5.26	3558.33	5825	2400		5.26	0.00209	0.04503	0.00426
	5.28	3575	5875	2333.33		5.28	0.00221	0.04601	0.00295
	5.3	3566.67	5991.67	2208.33		5.3	0.00215	0.04831	0.000491159
	5.32	3558.33	5741.67	2325		5.32	0.00209	0.04339	0.00278
	5.34	3491.67	5691.67	2500		5.34	0.00158	0.04241	0.00622
	5.36	3683.33	5833.33	2291.67		5.36	0.00304	0.04519	0.00213
	5.38	3608.33	5816.67	2433.33		5.38	0.00247	0.04487	0.00491
	5.4	3550	5866.67	2416.67		5.4	0.00202	0.04585	0.00458
	5.42	3450	5733.33	2283.33		5.42	0.00126	0.04323	0.00196
	5.44	3450	5600	2458.33		5.44	0.00126	0.04061	0.0054
	5.46	3283.33	5291.67	2541.67		5.46	0	0.03455	0.00704
	5.48	3425	5300	2441.67		5.48	0.00108	0.03471	0.00508
	5.5	3683.33	5366.67	2258.33		5.5	0.00304	0.03602	0.00147
	5.52	3683.33	5616.67	2241.67		5.52	0.00304	0.04094	0.00115
	5.54	3775	5708.33	2341.67		5.54	0.00373	0.04274	0.00311
	5.56	3558.33	5758.33	2275		5.56	0.00209	0.04372	0.0018
	5.58	3658.33	5650	2250		5.58	0.00285	0.04159	0.00131
	5.6	3658.33	5358.33	2383.33		5.6	0.00285	0.03586	0.00393
	5.62	3675	5408.33	2500		5.62	0.00297	0.03684	0.00622
	5.64	3883.33	5291.67	2375		5.64	0.00455	0.03455	0.00377
	5.66	3891.67	5391.67	2208.33		5.66	0.00462	0.03652	0.000491159
	5.68	3800	5325	2325		5.68	0.00392	0.03521	0.00278
	5.7	3491.67	5125	2475		5.7	0.00158	0.03128	0.00573
	5.72	3525	5375	2508.33		5.72	0.00183	0.03619	0.00639
	5.74	3416.67	5233.33	2408.33		5.74	0.00101	0.0334	0.00442
	5.76	3366.67	5166.67	2350		5.76	0.00063252	0.03209	0.00327
	5.78	3458.33	5316.67	2283.33		5.78	0.00133	0.03504	0.00196
	5.8	3608.33	5316.67	2341.67		5.8	0.00247	0.03504	0.00311
	5.82	3591.67	5275	2316.67		5.82	0.00234	0.03422	0.00262
	5.84	3633.33	4983.33	2283.33		5.84	0.00266	0.02849	0.00196
	5.86	3708.33	5191.67	2450		5.86	0.00323	0.03259	0.00524
	5.88	3733.33	5316.67	2416.67		5.88	0.00342	0.03504	0.00458
	5.9	3766.67	5125	2300		5.9	0.00367	0.03128	0.00229
	5.92	3816.67	5133.33	2241.67		5.92	0.00405	0.03144	0.00115
	5.94	3683.33	5150	2408.33		5.94	0.00304	0.03177	0.00442
	5.96	3666.67	4958.33	2325		5.96	0.00291	0.028	0.00278
	5.98	3575	5100	2350		5.98	0.00221	0.03078	0.00327
	6	3575	5166.67	2325		6	0.00221	0.03209	0.00278
	6.02	3583.33	5158.33	2283.33		6.02	0.00228	0.03193	0.00196
	6.04	3600	5116.67	2283.33		6.04	0.0024	0.03111	0.00196
	6.06	3575	5133.33	2500		6.06	0.00221	0.03144	0.00622
	6.08	3641.67	5233.33	2358.33		6.08	0.00272	0.0334	0.00344
	6.1	3650	4916.67	2350		6.1	0.00278	0.02718	0.00327
	6.12	3583.33	4875	2400		6.12	0.00228	0.02636	0.00426
	6.14	3633.33	4983.33	2541.67		6.14	0.00266	0.02849	0.00704
	6.16	3541.67	5158.33	2525		6.16	0.00196	0.03193	0.00671
	6.18	3600	4900	2358.33		6.18	0.0024	0.02685	0.00344
	6.2	3691.67	4841.67	2383.33		6.2	0.0031	0.02571	0.00393
	6.22	3633.33	4783.33	2475		6.22	0.00266	0.02456	0.00573
	6.24	3675	4708.33	2341.67		6.24	0.00297	0.02309	0.00311
	6.26	3666.67	4883.33	2391.67		6.26	0.00291	0.02653	0.00409
	6.28	3741.67	4725	2391.67		6.28	0.00348	0.02342	0.00409
	6.3	3941.67	4733.33	2508.33		6.3	0.005	0.02358	0.00639
	6.32	3783.33	4650	2608.33		6.32	0.00379	0.02194	0.00835
	6.34	3808.33	4658.33	2541.67		6.34	0.00398	0.02211	0.00704
	6.36	3675	4791.67	2525		6.36	0.00297	0.02473	0.00671
	6.38	3708.33	4841.67	2458.33		6.38	0.00323	0.02571	0.0054
	6.4	3750	4800	2458.33		6.4	0.00354	0.02489	0.0054
	6.42	3716.67	4875	2450		6.42	0.00329	0.02636	0.00524
	6.44	3591.67	4883.33	2458.33		6.44	0.00234	0.02653	0.0054
	6.46	3541.67	4825	2291.67		6.46	0.00196	0.02538	0.00213
	6.48	3558.33	4933.33	2283.33		6.48	0.00209	0.02751	0.00196
	6.5	3683.33	4675	2408.33		6.5	0.00304	0.02243	0.00442
	6.52	3800	4400	2558.33		6.52	0.00392	0.01703	0.00737
	6.54	3850	4641.67	2583.33		6.54	0.0043	0.02178	0.00786
	6.56	3816.67	4741.67	2483.33		6.56	0.00405	0.02374	0.00589
	6.58	3733.33	4700	2483.33		6.58	0.00342	0.02292	0.00589
	6.6	3758.33	4633.33	2666.67		6.6	0.00361	0.02161	0.0095
	6.62	3833.33	4633.33	2591.67		6.62	0.00417	0.02161	0.00802
	6.64	3891.67	4683.33	2458.33		6.64	0.00462	0.0226	0.0054
	6.66	4025	4750	2583.33		6.66	0.00563	0.02391	0.00786
	6.68	3875	4533.33	2558.33		6.68	0.00449	0.01965	0.00737
	6.7	3700	4666.67	2516.67		6.7	0.00316	0.02227	0.00655
	6.72	3708.33	4666.67	2600		6.72	0.00323	0.02227	0.00819
	6.74	3758.33	4641.67	2533.33		6.74	0.00361	0.02178	0.00688
	6.76	3775	4516.67	2591.67		6.76	0.00373	0.01932	0.00802
	6.78	3808.33	4533.33	2675		6.78	0.00398	0.01965	0.00966
	6.8	3750	4616.67	2633.33		6.8	0.00354	0.02129	0.00884
	6.82	3650	4800	2666.67		6.82	0.00278	0.02489	0.0095
	6.84	3808.33	4708.33	2758.33		6.84	0.00398	0.02309	0.0113
	6.86	3950	4383.33	2725		6.86	0.00506	0.0167	0.01064
	6.88	3841.67	4525	2608.33		6.88	0.00424	0.01949	0.00835
	6.9	3800	4550	2616.67		6.9	0.00392	0.01998	0.00851
	6.92	3708.33	4633.33	2575		6.92	0.00323	0.02161	0.00769
	6.94	3716.67	4541.67	2691.67		6.94	0.00329	0.01981	0.00999
	6.96	3825	4633.33	2658.33		6.96	0.00411	0.02161	0.00933
	6.98	3983.33	4575	2683.33		6.98	0.00531	0.02047	0.00982
	7	4075	4400	2833.33		7	0.00601	0.01703	0.01277
	7.02	3758.33	4350	2808.33		7.02	0.00361	0.01605	0.01228
	7.04	3825	4408.33	2691.67		7.04	0.00411	0.01719	0.00999
	7.06	3916.67	4541.67	2875		7.06	0.00481	0.01981	0.01359
	7.08	3816.67	4583.33	2991.67		7.08	0.00405	0.02063	0.01588
	7.1	3750	4708.33	3025		7.1	0.00354	0.02309	0.01654
	7.12	4033.33	4408.33	2808.33		7.12	0.00569	0.01719	0.01228
	7.14	4066.67	4450	2633.33		7.14	0.00595	0.01801	0.00884
	7.16	3991.67	4483.33	2666.67		7.16	0.00538	0.01867	0.0095
	7.18	3841.67	4416.67	2808.33		7.18	0.00424	0.01736	0.01228
	7.2	3716.67	4383.33	2975		7.2	0.00329	0.0167	0.01555
	7.22	3783.33	4333.33	3016.67		7.22	0.00379	0.01572	0.01637
	7.24	3891.67	4408.33	2841.67		7.24	0.00462	0.01719	0.01293
	7.26	3875	4491.67	2816.67		7.26	0.00449	0.01883	0.01244
	7.28	3991.67	4583.33	3066.67		7.28	0.00538	0.02063	0.01735
	7.3	3916.67	4541.67	2991.67		7.3	0.00481	0.01981	0.01588
	7.32	4000	4841.67	2966.67		7.32	0.00544	0.02571	0.01539
	7.34	4041.67	4466.67	3066.67		7.34	0.00576	0.01834	0.01735
	7.36	3975	4458.33	3133.33		7.36	0.00525	0.01818	0.01866
	7.38	4150	4741.67	3158.33		7.38	0.00658	0.02374	0.01916
	7.4	4050	4708.33	3066.67		7.4	0.00582	0.02309	0.01735
	7.42	4066.67	4433.33	3091.67		7.42	0.00595	0.01768	0.01785
	7.44	3958.33	4458.33	3300		7.44	0.00512	0.01818	0.02194
	7.46	4000	4400	3250		7.46	0.00544	0.01703	0.02096
	7.48	3841.67	4566.67	3533.33		7.48	0.00424	0.0203	0.02652
	7.5	3725	4600	3616.67		7.5	0.00335	0.02096	0.02816
	7.52	4025	4675	3558.33		7.52	0.00563	0.02243	0.02701
	7.54	4033.33	4575	3475		7.54	0.00569	0.02047	0.02538
	7.56	3916.67	4441.67	3766.67		7.56	0.00481	0.01785	0.03111
	7.58	3975	4483.33	3958.33		7.58	0.00525	0.01867	0.03487
	7.6	4141.67	4441.67	3958.33		7.6	0.00651	0.01785	0.03487
	7.62	4066.67	4591.67	3908.33		7.62	0.00595	0.0208	0.03389
	7.64	4183.33	4491.67	4341.67		7.64	0.00683	0.01883	0.0424
	7.66	4066.67	4466.67	4616.67		7.66	0.00595	0.01834	0.04781
	7.68	4141.67	4541.67	4850		7.68	0.00651	0.01981	0.05239
	7.7	4216.67	4475	5041.67		7.7	0.00708	0.0185	0.05616
	7.72	4133.33	4400	5325		7.72	0.00645	0.01703	0.06172
	7.74	4050	4641.67	5875		7.74	0.00582	0.02178	0.07253
	7.76	4016.67	4758.33	6466.67		7.76	0.00557	0.02407	0.08415
	7.78	4125	4550	6408.33		7.78	0.00639	0.01998	0.08301
	7.8	3925	4383.33	6825		7.8	0.00487	0.0167	0.09119
	7.82	3908.33	4283.33	7683.33		7.82	0.00474	0.01474	0.10806
	7.84	4250	4516.67	8208.33		7.84	0.00734	0.01932	0.11837
	7.86	4216.67	4608.33	8491.67		7.86	0.00708	0.02112	0.12394
	7.88	4191.67	4583.33	8958.33		7.88	0.00689	0.02063	0.1331
	7.9	4325	4541.67	9341.67		7.9	0.00791	0.01981	0.14064
	7.92	4441.67	4508.33	9866.67		7.92	0.00879	0.01916	0.15095
	7.94	4333.33	4608.33	10108.3		7.94	0.00797	0.02112	0.1557
	7.96	4166.67	4550	10925		7.96	0.0067	0.01998	0.17174
	7.98	3975	4650	11408.3		7.98	0.00525	0.02194	0.18124
	8	4000	4591.67	11300		8	0.00544	0.0208	0.17911
	8.02	4175	4283.33	11283.3		8.02	0.00677	0.01474	0.17878
	8.04	4400	4366.67	11325		8.04	0.00848	0.01637	0.1796
	8.06	4158.33	4533.33	11258.3		8.06	0.00664	0.01965	0.17829
	8.08	4150	4425	10908.3		8.08	0.00658	0.01752	0.17141
	8.1	4250	4358.33	10625		8.1	0.00734	0.01621	0.16585
	8.12	4083.33	4191.67	10591.7		8.12	0.00607	0.01294	0.16519
	8.14	4233.33	4458.33	10233.3		8.14	0.00721	0.01818	0.15815
	8.16	4083.33	4516.67	10100		8.16	0.00607	0.01932	0.15553
	8.18	4025	4533.33	10041.7		8.18	0.00563	0.01965	0.15439
	8.2	4158.33	4533.33	9408.33		8.2	0.00664	0.01965	0.14195
	8.22	4141.67	4508.33	9341.67		8.22	0.00651	0.01916	0.14064
	8.24	4158.33	4225	9508.33		8.24	0.00664	0.01359	0.14391
	8.26	4158.33	4391.67	9533.33		8.26	0.00664	0.01687	0.1444
	8.28	4208.33	4725	9650		8.28	0.00702	0.02342	0.14669
	8.3	4366.67	4650	9508.33		8.3	0.00822	0.02194	0.14391
	8.32	4400	4700	9425		8.32	0.00848	0.02292	0.14227
	8.34	4008.33	4683.33	9258.33		8.34	0.0055	0.0226	0.139
	8.36	4008.33	4583.33	9300		8.36	0.0055	0.02063	0.13982
	8.38	4241.67	4566.67	9216.67		8.38	0.00727	0.0203	0.13818
	8.4	4075	4541.67	9158.33		8.4	0.00601	0.01981	0.13703
	8.42	4083.33	4366.67	9075		8.42	0.00607	0.01637	0.1354
	8.44	4233.33	4191.67	9025		8.44	0.00721	0.01294	0.13441
	8.46	4425	4241.67	8908.33		8.46	0.00866	0.01392	0.13212
	8.48	4391.67	4375	9041.67		8.48	0.00841	0.01654	0.13474
	8.5	4441.67	4325	8791.67		8.5	0.00879	0.01556	0.12983
	8.52	4541.67	4275	8658.33		8.52	0.00955	0.01457	0.12721
	8.54	4325	4441.67	8433.33		8.54	0.00791	0.01785	0.12279
	8.56	4241.67	4441.67	8558.33		8.56	0.00727	0.01785	0.12525
	8.58	4166.67	4558.33	8408.33		8.58	0.0067	0.02014	0.1223
	8.6	4266.67	4508.33	8325		8.6	0.00746	0.01916	0.12066
	8.62	4616.67	4675	8308.33		8.62	0.01012	0.02243	0.12033
	8.64	4483.33	4675	8058.33		8.64	0.00911	0.02243	0.11542
	8.66	4633.33	4625	8008.33		8.66	0.01025	0.02145	0.11444
	8.68	4541.67	4775	7841.67		8.68	0.00955	0.0244	0.11117
	8.7	4491.67	4600	7600		8.7	0.00917	0.02096	0.10642
	8.72	4433.33	4658.33	7391.67		8.72	0.00873	0.02211	0.10233
	8.74	4525	4625	7366.67		8.74	0.00942	0.02145	0.10183
	8.76	4583.33	4491.67	7016.67		8.76	0.00987	0.01883	0.09496
	8.78	4516.67	4516.67	7108.33		8.78	0.00936	0.01932	0.09676
	8.8	4433.33	4350	7000		8.8	0.00873	0.01605	0.09463
	8.82	4400	4408.33	6683.33		8.82	0.00848	0.01719	0.08841
	8.84	4550	4666.67	6408.33		8.84	0.00961	0.02227	0.08301
	8.86	4608.33	4625	6150		8.86	0.01006	0.02145	0.07793
	8.88	4741.67	4575	6125		8.88	0.01107	0.02047	0.07744
	8.9	4658.33	4366.67	5975		8.9	0.01044	0.01637	0.07449
	8.92	4708.33	4533.33	5866.67		8.92	0.01082	0.01965	0.07236
	8.94	4616.67	4550	5791.67		8.94	0.01012	0.01998	0.07089
	8.96	4425	4375	5700		8.96	0.00866	0.01654	0.06909
	8.98	4416.67	4458.33	5500		8.98	0.0086	0.01818	0.06516
	9	4416.67	4516.67	5483.33		9	0.0086	0.01932	0.06483
	9.02	4550	4650	5608.33		9.02	0.00961	0.02194	0.06729
	9.04	4616.67	4758.33	5458.33		9.04	0.01012	0.02407	0.06434
	9.06	4658.33	4658.33	5341.67		9.06	0.01044	0.02211	0.06205
	9.08	4566.67	4725	5275		9.08	0.00974	0.02342	0.06074
	9.1	4541.67	4633.33	5491.67		9.1	0.00955	0.02161	0.065
	9.12	4591.67	4775	5191.67		9.12	0.00993	0.0244	0.0591
	9.14	4625	4583.33	4866.67		9.14	0.01018	0.02063	0.05272
	9.16	4566.67	4558.33	4841.67		9.16	0.00974	0.02014	0.05223
	9.18	4633.33	4600	4991.67		9.18	0.01025	0.02096	0.05517
	9.2	4650	4483.33	4816.67		9.2	0.01037	0.01867	0.05174
	9.22	4725	4816.67	4708.33		9.22	0.01094	0.02522	0.04961
	9.24	4925	4816.67	4541.67		9.24	0.01246	0.02522	0.04633
	9.26	4975	4666.67	4641.67		9.26	0.01284	0.02227	0.0483
	9.28	4691.67	4658.33	4608.33		9.28	0.01069	0.02211	0.04764
	9.3	4783.33	4500	4516.67		9.3	0.01138	0.01899	0.04584
	9.32	4825	4658.33	4533.33		9.32	0.0117	0.02211	0.04617
	9.34	4875	4875	4483.33		9.34	0.01208	0.02636	0.04519
	9.36	4983.33	4783.33	4616.67		9.36	0.0129	0.02456	0.04781
	9.38	4883.33	4608.33	4616.67		9.38	0.01214	0.02112	0.04781
	9.4	4775	4725	4283.33		9.4	0.01132	0.02342	0.04126
	9.42	4691.67	4608.33	4208.33		9.42	0.01069	0.02112	0.03978
	9.44	4741.67	4800	3983.33		9.44	0.01107	0.02489	0.03536
	9.46	4833.33	4841.67	3816.67		9.46	0.01176	0.02571	0.03209
	9.48	5050	4725	4041.67		9.48	0.01341	0.02342	0.03651
	9.5	4783.33	4825	4050		9.5	0.01138	0.02538	0.03667
	9.52	4775	4683.33	4150		9.52	0.01132	0.0226	0.03864
	9.54	4900	4616.67	3966.67		9.54	0.01227	0.02129	0.03504
	9.56	4783.33	5083.33	3950		9.56	0.01138	0.03046	0.03471
	9.58	4766.67	5083.33	3916.67		9.58	0.01126	0.03046	0.03405
	9.6	4958.33	4966.67	4100		9.6	0.01271	0.02816	0.03766
	9.62	5066.67	5083.33	3833.33		9.62	0.01353	0.03046	0.03242
	9.64	5125	4750	3691.67		9.64	0.01398	0.02391	0.02963
	9.66	5175	4641.67	3741.67		9.66	0.01436	0.02178	0.03062
	9.68	5150	4608.33	4016.67		9.68	0.01417	0.02112	0.03602
	9.7	5325	4908.33	3891.67		9.7	0.0155	0.02702	0.03356
	9.72	5033.33	5116.67	3658.33		9.72	0.01328	0.03111	0.02898
	9.74	5075	5266.67	3766.67		9.74	0.0136	0.03406	0.03111
	9.76	5066.67	5058.33	3725		9.76	0.01353	0.02997	0.03029
	9.78	5050	4783.33	3875		9.78	0.01341	0.02456	0.03324
	9.8	5066.67	4741.67	3666.67		9.8	0.01353	0.02374	0.02914
	9.82	4983.33	5083.33	3458.33		9.82	0.0129	0.03046	0.02505
	9.84	5191.67	5083.33	3375		9.84	0.01448	0.03046	0.02341
	9.86	5191.67	4950	3641.67		9.86	0.01448	0.02784	0.02865
	9.88	5016.67	5000	3700		9.88	0.01316	0.02882	0.0298
	9.9	5016.67	4941.67	3625		9.9	0.01316	0.02767	0.02832
	9.92	5208.33	5108.33	3541.67		9.92	0.01461	0.03095	0.02669
	9.94	5291.67	4991.67	3583.33		9.94	0.01524	0.02866	0.0275
	9.96	5216.67	4808.33	3516.67		9.96	0.01467	0.02505	0.0262
	9.98	4983.33	4908.33	3533.33		9.98	0.0129	0.02702	0.02652
	10	5325	5116.67	3500		10	0.0155	0.03111	0.02587
	10.02	5541.67	5158.33	3508.33		10.02	0.01714	0.03193	0.02603
	10.04	5375	5141.67	3600		10.04	0.01588	0.0316	0.02783
	10.06	5400	5058.33	3641.67		10.06	0.01606	0.02997	0.02865
	10.08	5075	5116.67	3458.33		10.08	0.0136	0.03111	0.02505
	10.1	5300	5241.67	3491.67		10.1	0.01531	0.03357	0.0257
	10.12	5675	5225	3183.33		10.12	0.01815	0.03324	0.01965
	10.14	5583.33	5183.33	3166.67		10.14	0.01746	0.03242	0.01932
	10.16	5500	4983.33	3325		10.16	0.01682	0.02849	0.02243
	10.18	5641.67	5150	3475		10.18	0.0179	0.03177	0.02538
	10.2	5450	5258.33	3433.33		10.2	0.01644	0.0339	0.02456
	10.22	5458.33	5316.67	3325		10.22	0.01651	0.03504	0.02243
	10.24	5550	5341.67	3316.67		10.24	0.0172	0.03553	0.02227
	10.26	5691.67	5250	3258.33		10.26	0.01828	0.03373	0.02112
	10.28	5550	5150	3333.33		10.28	0.0172	0.03177	0.02259
	10.3	5458.33	5091.67	3575		10.3	0.01651	0.03062	0.02734
	10.32	5583.33	5266.67	3608.33		10.32	0.01746	0.03406	0.028
	10.34	5816.67	5383.33	3483.33		10.34	0.01923	0.03635	0.02554
	10.36	5900	5508.33	3216.67		10.36	0.01986	0.03881	0.0203
	10.38	5775	5375	3366.67		10.38	0.01891	0.03619	0.02325
	10.4	5600	5400	3383.33		10.4	0.01758	0.03668	0.02358
	10.42	5566.67	5333.33	3266.67		10.42	0.01733	0.03537	0.02128
	10.44	5766.67	5108.33	3133.33		10.44	0.01885	0.03095	0.01866
	10.46	5700	5150	3191.67		10.46	0.01834	0.03177	0.01981
	10.48	5783.33	5491.67	3375		10.48	0.01897	0.03848	0.02341
	10.5	6100	5608.33	3533.33		10.5	0.02138	0.04077	0.02652
	10.52	5850	5650	3483.33		10.52	0.01948	0.04159	0.02554
	10.54	5766.67	5641.67	3333.33		10.54	0.01885	0.04143	0.02259
	10.56	5708.33	5466.67	3250		10.56	0.0184	0.03799	0.02096
	10.58	5716.67	5425	3333.33		10.58	0.01847	0.03717	0.02259
	10.6	5916.67	5483.33	3375		10.6	0.01999	0.03832	0.02341
	10.62	6033.33	5366.67	3450		10.62	0.02087	0.03602	0.02489
	10.64	5850	5591.67	3400		10.64	0.01948	0.04045	0.0239
	10.66	5966.67	5650	3216.67		10.66	0.02037	0.04159	0.0203
	10.68	6116.67	5866.67	3275		10.68	0.0215	0.04585	0.02145
	10.7	6016.67	6025	3208.33		10.7	0.02075	0.04896	0.02014
	10.72	6058.33	6066.67	3050		10.72	0.02106	0.04978	0.01703
	10.74	5983.33	5725	2983.33		10.74	0.02049	0.04307	0.01572
	10.76	6041.67	5725	3166.67		10.76	0.02093	0.04307	0.01932
	10.78	6166.67	5675	3283.33		10.78	0.02188	0.04208	0.02161
	10.8	6233.33	5958.33	3258.33		10.8	0.02239	0.04765	0.02112
	10.82	6333.33	5891.67	3458.33		10.82	0.02315	0.04634	0.02505
	10.84	6441.67	5891.67	3358.33		10.84	0.02397	0.04634	0.02308
	10.86	6633.33	5850	3150		10.86	0.02543	0.04552	0.01899
	10.88	6550	5791.67	3008.33		10.88	0.02479	0.04438	0.01621
	10.9	6325	5658.33	3208.33		10.9	0.02309	0.04176	0.02014
	10.92	6825	6000	3150		10.92	0.02688	0.04847	0.01899
	10.94	6875	5975	3266.67		10.94	0.02726	0.04798	0.02128
	10.96	6675	6041.67	3166.67		10.96	0.02574	0.04929	0.01932
	10.98	6483.33	6191.67	3075		10.98	0.02429	0.05224	0.01752
	11	6541.67	5950	3183.33		11	0.02473	0.04749	0.01965
	11.02	6441.67	6258.33	2966.67		11.02	0.02397	0.05355	0.01539
	11.04	6408.33	6533.33	3075		11.04	0.02372	0.05895	0.01752
	11.06	6316.67	6258.33	3250		11.06	0.02302	0.05355	0.02096
	11.08	6433.33	6333.33	3225		11.08	0.02391	0.05502	0.02047
	11.1	6508.33	6600	3275		11.1	0.02448	0.06026	0.02145
	11.12	6483.33	6300	3266.67		11.12	0.02429	0.05436	0.02128
	11.14	6166.67	6133.33	3141.67		11.14	0.02188	0.05109	0.01883
	11.16	6250	6191.67	3233.33		11.16	0.02252	0.05224	0.02063
	11.18	6533.33	6091.67	3291.67		11.18	0.02467	0.05027	0.02177
	11.2	7000	6150	3108.33		11.2	0.02821	0.05142	0.01817
	11.22	6966.67	6300	3183.33		11.22	0.02796	0.05436	0.01965
	11.24	6766.67	6583.33	3316.67		11.24	0.02644	0.05993	0.02227
	11.26	6825	6600	3475		11.26	0.02688	0.06026	0.02538
	11.28	7091.67	6600	3358.33		11.28	0.0289	0.06026	0.02308
	11.3	7091.67	6433.33	3141.67		11.3	0.0289	0.05698	0.01883
	11.32	6766.67	6408.33	3250		11.32	0.02644	0.05649	0.02096
	11.34	6908.33	6300	3350		11.34	0.02751	0.05436	0.02292
	11.36	6891.67	6466.67	3400		11.36	0.02739	0.05764	0.0239
	11.38	6641.67	6575	3358.33		11.38	0.02549	0.05977	0.02308
	11.4	6875	6466.67	3341.67		11.4	0.02726	0.05764	0.02276
	11.42	7000	6433.33	3250		11.42	0.02821	0.05698	0.02096
	11.44	6791.67	6183.33	3275		11.44	0.02663	0.05207	0.02145
	11.46	6691.67	6633.33	3233.33		11.46	0.02587	0.06091	0.02063
	11.48	6791.67	6891.67	3183.33		11.48	0.02663	0.06599	0.01965
	11.5	6966.67	6416.67	3291.67		11.5	0.02796	0.05666	0.02177
	11.52	7158.33	6466.67	3366.67		11.52	0.02941	0.05764	0.02325
	11.54	7250	6633.33	3366.67		11.54	0.03011	0.06091	0.02325
	11.56	7216.67	6566.67	3275		11.56	0.02985	0.0596	0.02145
	11.58	7333.33	6608.33	3183.33		11.58	0.03074	0.06042	0.01965
	11.6	7291.67	6425	3333.33		11.6	0.03042	0.05682	0.02259
	11.62	7100	6658.33	3391.67		11.62	0.02897	0.0614	0.02374
	11.64	7058.33	6858.33	3375		11.64	0.02865	0.06533	0.02341
	11.66	6958.33	6941.67	3333.33		11.66	0.02789	0.06697	0.02259
	11.68	7300	6866.67	3316.67		11.68	0.03049	0.0655	0.02227
	11.7	7825	6666.67	3333.33		11.7	0.03447	0.06157	0.02259
	11.72	7933.33	6758.33	3341.67		11.72	0.03529	0.06337	0.02276
	11.74	7750	6866.67	3275		11.74	0.0339	0.0655	0.02145
	11.76	7425	7133.33	3391.67		11.76	0.03143	0.07074	0.02374
	11.78	7466.67	6875	3483.33		11.78	0.03175	0.06566	0.02554
	11.8	7600	7150	3225		11.8	0.03276	0.07107	0.02047
	11.82	7958.33	6875	3183.33		11.82	0.03548	0.06566	0.01965
	11.84	7550	6791.67	3416.67		11.84	0.03238	0.06403	0.02423
	11.86	7675	6933.33	3416.67		11.86	0.03333	0.06681	0.02423
	11.88	8091.67	7000	3391.67		11.88	0.03649	0.06812	0.02374
	11.9	8241.67	7375	3491.67		11.9	0.03763	0.07549	0.0257
	11.92	8283.33	7383.33	3316.67		11.92	0.03795	0.07565	0.02227
	11.94	8116.67	7241.67	3275		11.94	0.03668	0.07287	0.02145
	11.96	8275	7191.67	3333.33		11.96	0.03788	0.07188	0.02259
	11.98	8333.33	7241.67	3258.33		11.98	0.03833	0.07287	0.02112
	12	8150	7358.33	3316.67		12	0.03694	0.07516	0.02227
	12.02	8216.67	7341.67	3300		12.02	0.03744	0.07483	0.02194
	12.04	8816.67	7541.67	3141.67		12.04	0.042	0.07876	0.01883
	12.06	8950	7725	3191.67		12.06	0.04301	0.08236	0.01981
	12.08	8600	7750	3216.67		12.08	0.04035	0.08286	0.0203
	12.1	8758.33	7475	3216.67		12.1	0.04155	0.07745	0.0203
	12.12	8708.33	7383.33	3383.33		12.12	0.04117	0.07565	0.02358
	12.14	8825	7466.67	3441.67		12.14	0.04206	0.07729	0.02472
	12.16	9033.33	7716.67	3391.67		12.16	0.04364	0.0822	0.02374
	12.18	9141.67	7575	3283.33		12.18	0.04446	0.07942	0.02161
	12.2	9683.33	7675	3316.67		12.2	0.04857	0.08138	0.02227
	12.22	9675	7925	3350		12.22	0.04851	0.08629	0.02292
	12.24	9475	7875	3275		12.24	0.04699	0.08531	0.02145
	12.26	9583.33	7725	3500		12.26	0.04781	0.08236	0.02587
	12.28	9716.67	7825	3450		12.28	0.04883	0.08433	0.02489
	12.3	10008.3	8083.33	3375		12.3	0.05104	0.08941	0.02341
	12.32	10341.7	8166.67	3366.67		12.32	0.05357	0.09104	0.02325
	12.34	10566.7	8483.33	3500		12.34	0.05528	0.09727	0.02587
	12.36	10833.3	8408.33	3491.67		12.36	0.0573	0.09579	0.0257
	12.38	10758.3	8241.67	3433.33		12.38	0.05673	0.09252	0.02456
	12.4	10583.3	8358.33	3400		12.4	0.0554	0.09481	0.0239
	12.42	10666.7	8708.33	3466.67		12.42	0.05604	0.10169	0.02521
	12.44	11325	8866.67	3441.67		12.44	0.06103	0.1048	0.02472
	12.46	11491.7	8633.33	3466.67		12.46	0.0623	0.10021	0.02521
	12.48	11625	8925	3600		12.48	0.06331	0.10594	0.02783
	12.5	11791.7	9100	3533.33		12.5	0.06458	0.10938	0.02652
	12.52	11891.7	9100	3366.67		12.52	0.06533	0.10938	0.02325
	12.54	12050	9208.33	3425		12.54	0.06654	0.11151	0.02439
	12.56	12258.3	9241.67	3366.67		12.56	0.06812	0.11217	0.02325
	12.58	12541.7	9291.67	3391.67		12.58	0.07027	0.11315	0.02374
	12.6	12450	9733.33	3425		12.6	0.06957	0.12183	0.02439
	12.62	12908.3	9733.33	3591.67		12.62	0.07305	0.12183	0.02767
	12.64	13058.3	9616.67	3425		12.64	0.07419	0.11954	0.02439
	12.66	13433.3	9608.33	3633.33		12.66	0.07703	0.11937	0.02849
	12.68	14133.3	9316.67	3591.67		12.68	0.08235	0.11364	0.02767
	12.7	13758.3	9675	3600		12.7	0.0795	0.12068	0.02783
	12.72	13908.3	10241.7	3650		12.72	0.08064	0.13182	0.02881
	12.74	14200	10491.7	4025		12.74	0.08285	0.13673	0.03618
	12.76	14191.7	10283.3	3791.67		12.76	0.08279	0.13263	0.0316
	12.78	14375	10533.3	3633.33		12.78	0.08418	0.13755	0.02849
	12.8	14783.3	10441.7	3616.67		12.8	0.08728	0.13575	0.02816
	12.82	15200	10641.7	3608.33		12.82	0.09044	0.13968	0.028
	12.84	15150	10741.7	3550		12.84	0.09006	0.14164	0.02685
	12.86	15433.3	11016.7	3483.33		12.86	0.09221	0.14705	0.02554
	12.88	15433.3	10941.7	3500		12.88	0.09221	0.14557	0.02587
	12.9	15116.7	10875	3541.67		12.9	0.08981	0.14426	0.02669
	12.92	15275	10941.7	3458.33		12.92	0.09101	0.14557	0.02505
	12.94	15575	11208.3	3508.33		12.94	0.09329	0.15081	0.02603
	12.96	15775	11583.3	3541.67		12.96	0.09481	0.15818	0.02669
	12.98	16033.3	11833.3	3450		12.98	0.09677	0.16309	0.02489
	13	16241.7	11883.3	3650		13	0.09835	0.16407	0.02881
	13.02	16241.7	11775	3883.33		13.02	0.09835	0.16195	0.0334
	13.04	16200	11933.3	3658.33		13.04	0.09803	0.16506	0.02898
	13.06	16291.7	11866.7	3683.33		13.06	0.09873	0.16375	0.02947
	13.08	16250	11800	3600		13.08	0.09841	0.16244	0.02783
	13.1	16091.7	11808.3	3566.67		13.1	0.09721	0.1626	0.02718
	13.12	15775	11908.3	3716.67		13.12	0.09481	0.16456	0.03012
	13.14	16033.3	12041.7	3650		13.14	0.09677	0.16719	0.02881
	13.16	16100	11916.7	3825		13.16	0.09727	0.16473	0.03225
	13.18	16608.3	11750	3675		13.18	0.10113	0.16145	0.02931
	13.2	16616.7	12125	3383.33		13.2	0.1012	0.16882	0.02358
	13.22	16350	11941.7	3583.33		13.22	0.09917	0.16522	0.0275
	13.24	16058.3	11866.7	3908.33		13.24	0.09696	0.16375	0.03389
	13.26	16308.3	11841.7	3800		13.26	0.09885	0.16326	0.03176
	13.28	16475	12091.7	3691.67		13.28	0.10012	0.16817	0.02963
	13.3	16675	12025	3791.67		13.3	0.10164	0.16686	0.0316
	13.32	16541.7	12141.7	3991.67		13.32	0.10063	0.16915	0.03553
	13.34	16375	12325	3925		13.34	0.09936	0.17275	0.03422
	13.36	16433.3	12525	3700		13.36	0.0998	0.17668	0.0298
	13.38	15816.7	12550	3833.33		13.38	0.09512	0.17717	0.03242
	13.4	15600	12358.3	3825		13.4	0.09348	0.17341	0.03225
	13.42	15333.3	12441.7	3708.33		13.42	0.09145	0.17505	0.02996
	13.44	16241.7	12466.7	3616.67		13.44	0.09835	0.17554	0.02816
	13.46	16475	12475	3783.33		13.46	0.10012	0.1757	0.03143
	13.48	16075	12283.3	3758.33		13.48	0.09708	0.17193	0.03094
	13.5	15775	12450	3591.67		13.5	0.09481	0.17521	0.02767
	13.52	15533.3	12350	3791.67		13.52	0.09297	0.17324	0.0316
	13.54	15466.7	12125	3858.33		13.54	0.09247	0.16882	0.03291
	13.56	15625	11991.7	3833.33		13.56	0.09367	0.1662	0.03242
	13.58	15366.7	12225	3883.33		13.58	0.09171	0.17079	0.0334
	13.6	14950	12200	4000		13.6	0.08855	0.1703	0.03569
	13.62	15041.7	12283.3	4025		13.62	0.08924	0.17193	0.03618
	13.64	15216.7	12816.7	3958.33		13.64	0.09057	0.18241	0.03487
	13.66	15283.3	12233.3	3925		13.66	0.09108	0.17095	0.03422
	13.68	15275	12191.7	4050		13.68	0.09101	0.17013	0.03667
	13.7	15316.7	12225	4125		13.7	0.09133	0.17079	0.03815
	13.72	15050	12166.7	4216.67		13.72	0.0893	0.16964	0.03995
	13.74	15016.7	11916.7	4400		13.74	0.08905	0.16473	0.04355
	13.76	14916.7	11766.7	4133.33		13.76	0.08829	0.16178	0.03831
	13.78	14875	11833.3	4266.67		13.78	0.08798	0.16309	0.04093
	13.8	14683.3	12141.7	4233.33		13.8	0.08652	0.16915	0.04028
	13.82	14908.3	12258.3	4466.67		13.82	0.08823	0.17144	0.04486
	13.84	15016.7	11941.7	4633.33		13.84	0.08905	0.16522	0.04813
	13.86	14958.3	11775	4633.33		13.86	0.08861	0.16195	0.04813
	13.88	15091.7	11808.3	4725		13.88	0.08962	0.1626	0.04993
	13.9	15083.3	12100	4916.67		13.9	0.08956	0.16833	0.0537
	13.92	14983.3	12333.3	4975		13.92	0.0888	0.17292	0.05485
	13.94	15200	12250	4800		13.94	0.09044	0.17128	0.05141
	13.96	15225	12216.7	4933.33		13.96	0.09063	0.17062	0.05403
	13.98	14991.7	11700	4858.33		13.98	0.08886	0.16047	0.05255
	14	14975	11641.7	4841.67		14	0.08874	0.15933	0.05223
	14.02	14916.7	11791.7	4966.67		14.02	0.08829	0.16227	0.05468
	14.04	14741.7	11866.7	4941.67		14.04	0.08696	0.16375	0.05419
	14.06	14750	12166.7	5008.33		14.06	0.08703	0.16964	0.0555
	14.08	14933.3	12408.3	5116.67		14.08	0.08842	0.17439	0.05763
	14.1	15216.7	11958.3	5141.67		14.1	0.09057	0.16555	0.05812
	14.12	14950	11941.7	5100		14.12	0.08855	0.16522	0.0573
	14.14	15016.7	12158.3	5391.67		14.14	0.08905	0.16948	0.06303
	14.16	14966.7	11866.7	5341.67		14.16	0.08867	0.16375	0.06205
	14.18	15091.7	11733.3	5166.67		14.18	0.08962	0.16113	0.05861
	14.2	14983.3	11783.3	5258.33		14.2	0.0888	0.16211	0.06041
	14.22	14925	11691.7	5141.67		14.22	0.08836	0.16031	0.05812
	14.24	14750	12058.3	5225		14.24	0.08703	0.16751	0.05976
	14.26	14783.3	11966.7	5116.67		14.26	0.08728	0.16571	0.05763
	14.28	14900	11900	5158.33		14.28	0.08817	0.1644	0.05845
	14.3	14783.3	11625	5225		14.3	0.08728	0.159	0.05976
	14.32	14708.3	11816.7	5108.33		14.32	0.08671	0.16276	0.05747
	14.34	14558.3	11741.7	5008.33		14.34	0.08557	0.16129	0.0555
	14.36	14508.3	12016.7	5108.33		14.36	0.08519	0.16669	0.05747
	14.38	14575	11966.7	5091.67		14.38	0.0857	0.16571	0.05714
	14.4	14983.3	11525	5066.67		14.4	0.0888	0.15703	0.05665
	14.42	14566.7	11450	4983.33		14.42	0.08564	0.15556	0.05501
	14.44	14166.7	11833.3	4966.67		14.44	0.0826	0.16309	0.05468
	14.46	14358.3	11733.3	4808.33		14.46	0.08405	0.16113	0.05157
	14.48	14358.3	11691.7	4600		14.48	0.08405	0.16031	0.04748
	14.5	14750	11883.3	4650		14.5	0.08703	0.16407	0.04846
	14.52	14808.3	11950	4866.67		14.52	0.08747	0.16538	0.05272
	14.54	14250	11616.7	5158.33		14.54	0.08323	0.15883	0.05845
	14.56	14125	11741.7	5016.67		14.56	0.08228	0.16129	0.05566
	14.58	14166.7	11925	5050		14.58	0.0826	0.16489	0.05632
	14.6	14900	12025	5100		14.6	0.08817	0.16686	0.0573
	14.62	14708.3	12008.3	5108.33		14.62	0.08671	0.16653	0.05747
	14.64	14366.7	11725	4933.33		14.64	0.08412	0.16096	0.05403
	14.66	14216.7	11550	5158.33		14.66	0.08298	0.15752	0.05845
	14.68	14433.3	11766.7	5158.33		14.68	0.08462	0.16178	0.05845
	14.7	14533.3	11750	4883.33		14.7	0.08538	0.16145	0.05305
	14.72	14650	11583.3	4716.67		14.72	0.08627	0.15818	0.04977
	14.74	14941.7	11566.7	4875		14.74	0.08848	0.15785	0.05288
	14.76	14808.3	11500	4833.33		14.76	0.08747	0.15654	0.05206
	14.78	14891.7	12066.7	4958.33		14.78	0.0881	0.16768	0.05452
	14.8	14708.3	11791.7	4916.67		14.8	0.08671	0.16227	0.0537
	14.82	14775	11908.3	5041.67		14.82	0.08722	0.16456	0.05616
	14.84	14583.3	11950	5058.33		14.84	0.08576	0.16538	0.05648
	14.86	14625	11800	4800		14.86	0.08608	0.16244	0.05141
	14.88	14950	11616.7	4791.67		14.88	0.08855	0.15883	0.05124
	14.9	14975	11525	4891.67		14.9	0.08874	0.15703	0.05321
	14.92	14633.3	11475	4816.67		14.92	0.08614	0.15605	0.05174
	14.94	14350	11516.7	4750		14.94	0.08399	0.15687	0.05043
	14.96	14308.3	11800	4725		14.96	0.08368	0.16244	0.04993
	14.98	14525	11566.7	4783.33		14.98	0.08532	0.15785	0.05108
	15	14516.7	11750	4800		15	0.08526	0.16145	0.05141
	15.02	14358.3	11566.7	4975		15.02	0.08405	0.15785	0.05485
	15.04	14366.7	11333.3	5308.33		15.04	0.08412	0.15327	0.06139
	15.06	14450	11133.3	4983.33		15.06	0.08475	0.14934	0.05501
	15.08	14500	11258.3	4766.67		15.08	0.08513	0.15179	0.05075
	15.1	14358.3	11266.7	4758.33		15.1	0.08405	0.15196	0.05059
	15.12	14158.3	11441.7	4791.67		15.12	0.08254	0.1554	0.05124
	15.14	14041.7	11216.7	4766.67		15.14	0.08165	0.15098	0.05075
	15.16	14316.7	11125	4816.67		15.16	0.08374	0.14917	0.05174
	15.18	14041.7	11375	4825		15.18	0.08165	0.15409	0.0519
	15.2	14175	11391.7	4941.67		15.2	0.08266	0.15441	0.05419
	15.22	13941.7	11641.7	4825		15.22	0.08089	0.15933	0.0519
	15.24	14158.3	11616.7	4866.67		15.24	0.08254	0.15883	0.05272
	15.26	14316.7	11508.3	4908.33		15.26	0.08374	0.1567	0.05354
	15.28	14075	11266.7	4975		15.28	0.0819	0.15196	0.05485
	15.3	14208.3	11300	4816.67		15.3	0.08292	0.15261	0.05174
	15.32	14608.3	11650	4758.33		15.32	0.08595	0.15949	0.05059
	15.34	14283.3	11508.3	4925		15.34	0.08349	0.1567	0.05386
	15.36	14283.3	11066.7	4858.33		15.36	0.08349	0.14803	0.05255
	15.38	14466.7	11183.3	5216.67		15.38	0.08488	0.15032	0.05959
	15.4	14241.7	11325	4958.33		15.4	0.08317	0.1531	0.05452
	15.42	14250	11425	5008.33		15.42	0.08323	0.15507	0.0555
	15.44	14250	11575	4741.67		15.44	0.08323	0.15802	0.05026
	15.46	14008.3	11333.3	4741.67		15.46	0.0814	0.15327	0.05026
	15.48	13800	11250	4583.33		15.48	0.07982	0.15163	0.04715
	15.5	14083.3	11366.7	4641.67		15.5	0.08197	0.15392	0.0483
	15.52	13933.3	11058.3	4658.33		15.52	0.08083	0.14786	0.04862
	15.54	14466.7	11041.7	4625		15.54	0.08488	0.14754	0.04797
	15.56	14025	11250	4941.67		15.56	0.08153	0.15163	0.05419
	15.58	13900	11591.7	4900		15.58	0.08058	0.15834	0.05337
	15.6	14833.3	11458.3	4825		15.6	0.08766	0.15572	0.0519
	15.62	14391.7	11358.3	4691.67		15.62	0.08431	0.15376	0.04928
	15.64	13916.7	11416.7	5008.33		15.64	0.0807	0.1549	0.0555
	15.66	13908.3	11175	4941.67		15.66	0.08064	0.15016	0.05419
	15.68	14658.3	11358.3	4866.67		15.68	0.08633	0.15376	0.05272
	15.7	14475	11391.7	4883.33		15.7	0.08494	0.15441	0.05305
	15.72	14258.3	11566.7	4791.67		15.72	0.0833	0.15785	0.05124
	15.74	13858.3	11633.3	4783.33		15.74	0.08026	0.15916	0.05108
	15.76	14025	11708.3	4975		15.76	0.08153	0.16063	0.05485
	15.78	14216.7	11375	5008.33		15.78	0.08298	0.15409	0.0555
	15.8	13958.3	11041.7	4766.67		15.8	0.08102	0.14754	0.05075
	15.82	14025	11533.3	4941.67		15.82	0.08153	0.1572	0.05419
	15.84	14675	11291.7	4941.67		15.84	0.08646	0.15245	0.05419
	15.86	14341.7	11258.3	4900		15.86	0.08393	0.15179	0.05337
	15.88	14583.3	11350	4666.67		15.88	0.08576	0.15359	0.04879
	15.9	14641.7	11466.7	4708.33		15.9	0.08621	0.15589	0.04961
	15.92	13975	11141.7	5000		15.92	0.08115	0.1495	0.05534
	15.94	13675	11583.3	4841.67		15.94	0.07887	0.15818	0.05223
	15.96	14125	11766.7	4775		15.96	0.08228	0.16178	0.05092
	15.98	13958.3	11616.7	4733.33		15.98	0.08102	0.15883	0.0501
	16	14166.7	11283.3	4883.33		16	0.0826	0.15228	0.05305
	16.02	14075	11766.7	4950		16.02	0.0819	0.16178	0.05436
	16.04	14066.7	11816.7	4850		16.04	0.08184	0.16276	0.05239
	16.06	13966.7	11600	4983.33		16.06	0.08108	0.15851	0.05501
	16.08	14266.7	11408.3	4766.67		16.08	0.08336	0.15474	0.05075
	16.1	13858.3	11050	4708.33		16.1	0.08026	0.1477	0.04961
	16.12	14433.3	11341.7	4533.33		16.12	0.08462	0.15343	0.04617
	16.14	14391.7	11316.7	4741.67		16.14	0.08431	0.15294	0.05026
	16.16	14325	11116.7	4825		16.16	0.0838	0.14901	0.0519
	16.18	14533.3	11225	5058.33		16.18	0.08538	0.15114	0.05648
	16.2	14566.7	11191.7	5050		16.2	0.08564	0.15048	0.05632
	16.22	14400	11241.7	5066.67		16.22	0.08437	0.15147	0.05665
	16.24	14183.3	11541.7	4900		16.24	0.08273	0.15736	0.05337
	16.26	14258.3	11833.3	4950		16.26	0.0833	0.16309	0.05436
	16.28	14491.7	11633.3	4925		16.28	0.08507	0.15916	0.05386
	16.3	14941.7	11133.3	4766.67		16.3	0.08848	0.14934	0.05075
	16.32	14416.7	11233.3	4908.33		16.32	0.0845	0.1513	0.05354
	16.34	14691.7	11525	4991.67		16.34	0.08659	0.15703	0.05517
	16.36	14375	11608.3	5066.67		16.36	0.08418	0.15867	0.05665
	16.38	14525	11700	5000		16.38	0.08532	0.16047	0.05534
	16.4	14341.7	11741.7	5175		16.4	0.08393	0.16129	0.05878
	16.42	14350	11700	5166.67		16.42	0.08399	0.16047	0.05861
	16.44	14300	11691.7	4816.67		16.44	0.08361	0.16031	0.05174
	16.46	14341.7	11491.7	4641.67		16.46	0.08393	0.15638	0.0483
	16.48	14750	11550	4691.67		16.48	0.08703	0.15752	0.04928
	16.5	15075	11358.3	4750		16.5	0.08949	0.15376	0.05043
	16.52	14425	11525	5075		16.52	0.08456	0.15703	0.05681
	16.54	14666.7	11766.7	5166.67		16.54	0.0864	0.16178	0.05861
	16.56	14633.3	11808.3	5241.67		16.56	0.08614	0.1626	0.06009
	16.58	14283.3	11658.3	5191.67		16.58	0.08349	0.15965	0.0591
	16.6	14500	12058.3	4725		16.6	0.08513	0.16751	0.04993
	16.62	14458.3	12291.7	4800		16.62	0.08481	0.1721	0.05141
	16.64	14641.7	12175	5133.33		16.64	0.08621	0.16981	0.05796
	16.66	14541.7	12266.7	5141.67		16.66	0.08545	0.17161	0.05812
	16.68	14800	11783.3	5208.33		16.68	0.08741	0.16211	0.05943
	16.7	14666.7	11825	5108.33		16.7	0.0864	0.16293	0.05747
	16.72	14683.3	11508.3	4958.33		16.72	0.08652	0.1567	0.05452
	16.74	14791.7	11308.3	4950		16.74	0.08734	0.15277	0.05436
	16.76	14825	11650	4716.67		16.76	0.0876	0.15949	0.04977
	16.78	14808.3	11916.7	5016.67		16.78	0.08747	0.16473	0.05566
	16.8	14625	12308.3	5066.67		16.8	0.08608	0.17242	0.05665
	16.82	14950	11983.3	5225		16.82	0.08855	0.16604	0.05976
	16.84	14966.7	12000	5116.67		16.84	0.08867	0.16637	0.05763
	16.86	14508.3	12275	5066.67		16.86	0.08519	0.17177	0.05665
	16.88	14691.7	12175	5216.67		16.88	0.08659	0.16981	0.05959
	16.9	14558.3	12083.3	5141.67		16.9	0.08557	0.168	0.05812
	16.92	14675	12133.3	5208.33		16.92	0.08646	0.16899	0.05943
	16.94	15033.3	12050	5133.33		16.94	0.08918	0.16735	0.05796
	16.96	15108.3	12066.7	5166.67		16.96	0.08975	0.16768	0.05861
	16.98	14741.7	12100	5225		16.98	0.08696	0.16833	0.05976
	17	14883.3	11825	5125		17	0.08804	0.16293	0.05779
	17.02	15175	11983.3	5100		17.02	0.09025	0.16604	0.0573
	17.04	15400	11733.3	5083.33		17.04	0.09196	0.16113	0.05697
	17.06	15166.7	12225	5400		17.06	0.09019	0.17079	0.0632
	17.08	15400	12166.7	5225		17.08	0.09196	0.16964	0.05976
	17.1	15216.7	12675	5075		17.1	0.09057	0.17963	0.05681
	17.12	15300	12441.7	5333.33		17.12	0.0912	0.17505	0.06189
	17.14	15516.7	12291.7	5250		17.14	0.09285	0.1721	0.06025
	17.16	15383.3	12300	5175		17.16	0.09183	0.17226	0.05878
	17.18	15683.3	12608.3	5241.67		17.18	0.09411	0.17832	0.06009
	17.2	15941.7	12800	5041.67		17.2	0.09607	0.18209	0.05616
	17.22	16016.7	12641.7	5091.67		17.22	0.09664	0.17898	0.05714
	17.24	15566.7	12658.3	5366.67		17.24	0.09323	0.1793	0.06254
	17.26	15758.3	12583.3	5108.33		17.26	0.09468	0.17783	0.05747
	17.28	16191.7	12791.7	4933.33		17.28	0.09797	0.18192	0.05403
	17.3	15500	13191.7	5075		17.3	0.09272	0.18978	0.05681
	17.32	15758.3	12891.7	5141.67		17.32	0.09468	0.18389	0.05812
	17.34	15675	13033.3	5141.67		17.34	0.09405	0.18667	0.05812
	17.36	15933.3	13183.3	5308.33		17.36	0.09601	0.18962	0.06139
	17.38	16075	13016.7	5083.33		17.38	0.09708	0.18634	0.05697
	17.4	15800	12775	5283.33		17.4	0.095	0.18159	0.0609
	17.42	16366.7	13158.3	5500		17.42	0.0993	0.18913	0.06516
	17.44	16191.7	13316.7	5500		17.44	0.09797	0.19224	0.06516
	17.46	16758.3	13108.3	5266.67		17.46	0.10227	0.18814	0.06058
	17.48	16475	13016.7	5250		17.48	0.10012	0.18634	0.06025
	17.5	16400	13133.3	5558.33		17.5	0.09955	0.18864	0.06631
	17.52	16475	13008.3	5658.33		17.52	0.10012	0.18618	0.06827
	17.54	16691.7	13291.7	5791.67		17.54	0.10176	0.19175	0.07089
	17.56	17158.3	13508.3	5366.67		17.56	0.10531	0.196	0.06254
	17.58	17608.3	13600	5183.33		17.58	0.10872	0.19781	0.05894
	17.6	16991.7	13408.3	5108.33		17.6	0.10404	0.19404	0.05747
	17.62	17266.7	13583.3	5291.67		17.62	0.10613	0.19748	0.06107
	17.64	17150	13241.7	5150		17.64	0.10524	0.19077	0.05828
	17.66	16908.3	13108.3	5375		17.66	0.10341	0.18814	0.0627
	17.68	17050	13675	5475		17.68	0.10448	0.19928	0.06467
	17.7	16633.3	13566.7	5575		17.7	0.10132	0.19715	0.06663
	17.72	16775	13791.7	5733.33		17.72	0.1024	0.20157	0.06974
	17.74	17225	13325	5550		17.74	0.10581	0.1924	0.06614
	17.76	17433.3	13525	5516.67		17.76	0.10739	0.19633	0.06549
	17.78	17100	13466.7	5675		17.78	0.10486	0.19519	0.0686
	17.8	17425	13458.3	5475		17.8	0.10733	0.19502	0.06467
	17.82	17033.3	13858.3	5550		17.82	0.10436	0.20288	0.06614
	17.84	17308.3	13675	5466.67		17.84	0.10644	0.19928	0.06451
	17.86	17175	14141.7	5475		17.86	0.10543	0.20845	0.06467
	17.88	17241.7	14491.7	5383.33		17.88	0.10594	0.21533	0.06287
	17.9	17225	14375	5516.67		17.9	0.10581	0.21303	0.06549
	17.92	17691.7	13733.3	5591.67		17.92	0.10935	0.20043	0.06696
	17.94	17275	13733.3	5666.67		17.94	0.10619	0.20043	0.06844
	17.96	17075	14241.7	5525		17.96	0.10467	0.21041	0.06565
	17.98	16950	14316.7	5341.67		17.98	0.10373	0.21189	0.06205
	18	17491.7	14300	5508.33		18	0.10784	0.21156	0.06532
	18.02	17350	14508.3	5708.33		18.02	0.10676	0.21565	0.06925
	18.04	17416.7	14108.3	5508.33		18.04	0.10727	0.20779	0.06532
	18.06	16933.3	13725	5508.33		18.06	0.1036	0.20026	0.06532
	18.08	17650	14041.7	5608.33		18.08	0.10904	0.20649	0.06729
	18.1	17616.7	14808.3	5458.33		18.1	0.10879	0.22155	0.06434
	18.12	17341.7	14383.3	5416.67		18.12	0.1067	0.2132	0.06352
	18.14	17566.7	14000	5575		18.14	0.10841	0.20567	0.06663
	18.16	17141.7	14433.3	5391.67		18.16	0.10518	0.21418	0.06303
	18.18	17541.7	14133.3	5333.33		18.18	0.10822	0.20828	0.06189
	18.2	17533.3	13991.7	5216.67		18.2	0.10815	0.2055	0.05959
	18.22	17508.3	14366.7	5366.67		18.22	0.10796	0.21287	0.06254
	18.24	17350	14100	5508.33		18.24	0.10676	0.20763	0.06532
	18.26	17308.3	14308.3	5700		18.26	0.10644	0.21172	0.06909
	18.28	17366.7	14225	5608.33		18.28	0.10689	0.21009	0.06729
	18.3	17200	14366.7	5500		18.3	0.10562	0.21287	0.06516
	18.32	16891.7	14333.3	5433.33		18.32	0.10328	0.21221	0.06385
	18.34	17133.3	14525	5608.33		18.34	0.10512	0.21598	0.06729
	18.36	17500	14216.7	5658.33		18.36	0.1079	0.20992	0.06827
	18.38	17166.7	14000	5683.33		18.38	0.10537	0.20567	0.06876
	18.4	17375	13958.3	6091.67		18.4	0.10695	0.20485	0.07678
	18.42	17166.7	14375	6116.67		18.42	0.10537	0.21303	0.07728
	18.44	17533.3	14058.3	5908.33		18.44	0.10815	0.20681	0.07318
	18.46	17016.7	14291.7	5533.33		18.46	0.10423	0.2114	0.06582
	18.48	17091.7	14341.7	5650		18.48	0.1048	0.21238	0.06811
	18.5	16733.3	14683.3	5750		18.5	0.10208	0.21909	0.07007
	18.52	16875	14333.3	5658.33		18.52	0.10316	0.21221	0.06827
	18.54	16875	14466.7	5616.67		18.54	0.10316	0.21484	0.06745
	18.56	17541.7	14866.7	5575		18.56	0.10822	0.2227	0.06663
	18.58	16966.7	14516.7	5641.67		18.58	0.10385	0.21582	0.06794
	18.6	16800	14266.7	5991.67		18.6	0.10259	0.21091	0.07482
	18.62	17158.3	14625	6050		18.62	0.10531	0.21795	0.07597
	18.64	16875	14616.7	5725		18.64	0.10316	0.21778	0.06958
	18.66	16916.7	14450	5641.67		18.66	0.10347	0.21451	0.06794
	18.68	17275	14316.7	6083.33		18.68	0.10619	0.21189	0.07662
	18.7	17658.3	14000	5875		18.7	0.1091	0.20567	0.07253
	18.72	17191.7	14508.3	5816.67		18.72	0.10556	0.21565	0.07138
	18.74	17116.7	14408.3	5725		18.74	0.10499	0.21369	0.06958
	18.76	17200	14350	5816.67		18.76	0.10562	0.21254	0.07138
	18.78	16975	13825	5941.67		18.78	0.10391	0.20223	0.07384
	18.8	16766.7	14250	5575		18.8	0.10233	0.21058	0.06663
	18.82	17100	14466.7	5833.33		18.82	0.10486	0.21484	0.07171
	18.84	17133.3	14191.7	5766.67		18.84	0.10512	0.20943	0.0704
	18.86	17316.7	14125	5716.67		18.86	0.10651	0.20812	0.06942
	18.88	16916.7	14466.7	5725		18.88	0.10347	0.21484	0.06958
	18.9	16833.3	14608.3	5908.33		18.9	0.10284	0.21762	0.07318
	18.92	16600	14608.3	5833.33		18.92	0.10107	0.21762	0.07171
	18.94	16758.3	14250	5858.33		18.94	0.10227	0.21058	0.0722
	18.96	16791.7	14508.3	5775		18.96	0.10252	0.21565	0.07056
	18.98	16675	14491.7	5916.67		18.98	0.10164	0.21533	0.07335
	19	16975	14625	5983.33		19	0.10391	0.21795	0.07466
	19.02	16408.3	15400	6183.33		19.02	0.09961	0.23318	0.07859
	19.04	16750	15425	6258.33		19.04	0.10221	0.23367	0.08006
	19.06	16875	15191.7	5958.33		19.06	0.10316	0.22908	0.07417
	19.08	16925	15008.3	5825		19.08	0.10354	0.22548	0.07155
	19.1	17033.3	14433.3	5950		19.1	0.10436	0.21418	0.074
	19.12	16975	14300	6175		19.12	0.10391	0.21156	0.07842
	19.14	16475	14475	5891.67		19.14	0.10012	0.215	0.07286
	19.16	16975	14550	6058.33		19.16	0.10391	0.21647	0.07613
	19.18	16741.7	14508.3	6083.33		19.18	0.10214	0.21565	0.07662
	19.2	16783.3	14575	5808.33		19.2	0.10246	0.21696	0.07122
	19.22	16475	14400	5941.67		19.22	0.10012	0.21353	0.07384
	19.24	16641.7	14541.7	5708.33		19.24	0.10139	0.21631	0.06925
	19.26	17241.7	14575	5983.33		19.26	0.10594	0.21696	0.07466
	19.28	17400	14291.7	6250		19.28	0.10714	0.2114	0.0799
	19.3	17241.7	14225	6258.33		19.3	0.10594	0.21009	0.08006
	19.32	17025	14650	6058.33		19.32	0.10429	0.21844	0.07613
	19.34	17466.7	14750	6083.33		19.34	0.10765	0.2204	0.07662
	19.36	17875	14625	6316.67		19.36	0.11075	0.21795	0.08121
	19.38	16925	14350	6016.67		19.38	0.10354	0.21254	0.07531
	19.4	16608.3	14650	6050		19.4	0.10113	0.21844	0.07597
	19.42	17058.3	14750	6083.33		19.42	0.10455	0.2204	0.07662
	19.44	17050	15350	5958.33		19.44	0.10448	0.23219	0.07417
	19.46	16550	14925	5983.33		19.46	0.10069	0.22384	0.07466
	19.48	16900	14575	5683.33		19.48	0.10335	0.21696	0.06876
	19.5	16950	14725	5858.33		19.5	0.10373	0.21991	0.0722
	19.52	17425	14983.3	6108.33		19.52	0.10733	0.22499	0.07711
	19.54	17575	14950	6050		19.54	0.10847	0.22433	0.07597
	19.56	16591.7	15033.3	5841.67		19.56	0.10101	0.22597	0.07187
	19.58	16016.7	15141.7	6216.67		19.58	0.09664	0.2281	0.07924
	19.6	16158.3	15050	6066.67		19.6	0.09772	0.2263	0.07629
	19.62	16766.7	15216.7	6125		19.62	0.10233	0.22957	0.07744
	19.64	16533.3	15125	6125		19.64	0.10056	0.22777	0.07744
	19.66	16458.3	14808.3	5991.67		19.66	0.09999	0.22155	0.07482
	19.68	17008.3	14516.7	6133.33		19.68	0.10417	0.21582	0.0776
	19.7	17091.7	14600	6008.33		19.7	0.1048	0.21746	0.07515
	19.72	16550	15266.7	6400		19.72	0.10069	0.23056	0.08284
	19.74	16658.3	15150	6533.33		19.74	0.10151	0.22826	0.08546
	19.76	16775	14933.3	6458.33		19.76	0.1024	0.224	0.08399
	19.78	16783.3	14575	6066.67		19.78	0.10246	0.21696	0.07629
	19.8	16558.3	14341.7	6091.67		19.8	0.10075	0.21238	0.07678
	19.82	16141.7	14791.7	6283.33		19.82	0.09759	0.22122	0.08055
	19.84	16833.3	15283.3	6500		19.84	0.10284	0.23088	0.08481
	19.86	17016.7	14800	6525		19.86	0.10423	0.22139	0.0853
	19.88	17158.3	15108.3	6375		19.88	0.10531	0.22744	0.08235
	19.9	17091.7	15141.7	6258.33		19.9	0.1048	0.2281	0.08006
	19.92	16950	15100	6125		19.92	0.10373	0.22728	0.07744
	19.94	16925	14825	5975		19.94	0.10354	0.22188	0.07449
	19.96	17200	14741.7	5950		19.96	0.10562	0.22024	0.074
	19.98	17033.3	14825	6308.33		19.98	0.10436	0.22188	0.08104
	20	16758.3	14858.3	6466.67		20	0.10227	0.22253	0.08415
	20.02	16708.3	14850	6066.67		20.02	0.10189	0.22237	0.07629
	20.04	16825	15275	5908.33		20.04	0.10278	0.23072	0.07318
	20.06	16608.3	15600	6550		20.06	0.10113	0.23711	0.08579
	20.08	16633.3	15033.3	6458.33		20.08	0.10132	0.22597	0.08399
	20.1	16783.3	15175	6033.33		20.1	0.10246	0.22875	0.07564
	20.12	16850	15283.3	6258.33		20.12	0.10297	0.23088	0.08006
	20.14	16758.3	15058.3	6425		20.14	0.10227	0.22646	0.08333
	20.16	17041.7	15158.3	6558.33		20.16	0.10442	0.22843	0.08595
	20.18	16975	15433.3	6150		20.18	0.10391	0.23383	0.07793
	20.2	16750	15316.7	6216.67		20.2	0.10221	0.23154	0.07924
	20.22	16825	15441.7	6183.33		20.22	0.10278	0.23399	0.07859
	20.24	16825	15200	6241.67		20.24	0.10278	0.22925	0.07973
	20.26	17158.3	15008.3	6158.33		20.26	0.10531	0.22548	0.07809
	20.28	16966.7	14975	6525		20.28	0.10385	0.22482	0.0853
	20.3	16608.3	15258.3	6358.33		20.3	0.10113	0.23039	0.08202
	20.32	16825	15133.3	6441.67		20.32	0.10278	0.22793	0.08366
	20.34	16450	15291.7	6325		20.34	0.09993	0.23105	0.08137
	20.36	16983.3	15383.3	6500		20.36	0.10398	0.23285	0.08481
	20.38	16816.7	15283.3	6283.33		20.38	0.10271	0.23088	0.08055
	20.4	16733.3	15316.7	6616.67		20.4	0.10208	0.23154	0.0871
	20.42	16775	15291.7	6366.67		20.42	0.1024	0.23105	0.08219
	20.44	16900	15766.7	6216.67		20.44	0.10335	0.24038	0.07924
	20.46	16850	15700	6283.33		20.46	0.10297	0.23907	0.08055
	20.48	16591.7	15733.3	6116.67		20.48	0.10101	0.23972	0.07728
	20.5	16775	15458.3	6258.33		20.5	0.1024	0.23432	0.08006
	20.52	17400	15525	6475		20.52	0.10714	0.23563	0.08432
	20.54	16616.7	15308.3	6291.67		20.54	0.1012	0.23137	0.08071
	20.56	16591.7	15066.7	6250		20.56	0.10101	0.22663	0.0799
	20.58	17283.3	15216.7	6050		20.58	0.10625	0.22957	0.07597
	20.6	17083.3	15883.3	6075		20.6	0.10474	0.24267	0.07646
	20.62	16533.3	15608.3	5916.67		20.62	0.10056	0.23727	0.07335
	20.64	16925	15458.3	6016.67		20.64	0.10354	0.23432	0.07531
	20.66	17058.3	15533.3	6233.33		20.66	0.10455	0.23579	0.07957
	20.68	16916.7	15566.7	6400		20.68	0.10347	0.23645	0.08284
	20.7	17200	15500	6550		20.7	0.10562	0.23514	0.08579
	20.72	17108.3	15825	6366.67		20.72	0.10493	0.24153	0.08219
	20.74	16833.3	15708.3	6416.67		20.74	0.10284	0.23923	0.08317
	20.76	17075	15958.3	6683.33		20.76	0.10467	0.24415	0.08841
	20.78	16966.7	15491.7	6575		20.78	0.10385	0.23498	0.08628
	20.8	16700	15408.3	6716.67		20.8	0.10183	0.23334	0.08906
	20.82	16658.3	15775	6800		20.82	0.10151	0.24054	0.0907
	20.84	17041.7	15708.3	6916.67		20.84	0.10442	0.23923	0.09299
	20.86	17083.3	15108.3	6808.33		20.86	0.10474	0.22744	0.09086
	20.88	17491.7	15275	6941.67		20.88	0.10784	0.23072	0.09348
	20.9	17825	15408.3	6766.67		20.9	0.11037	0.23334	0.09005
	20.92	17250	15433.3	6725		20.92	0.106	0.23383	0.08923
	20.94	16841.7	15616.7	7191.67		20.94	0.1029	0.23743	0.0984
	20.96	16900	15825	7208.33		20.96	0.10335	0.24153	0.09872
	20.98	17275	15700	7275		20.98	0.10619	0.23907	0.10003
	21	17100	15716.7	7158.33		21	0.10486	0.2394	0.09774
	21.02	17816.7	15716.7	7133.33		21.02	0.1103	0.2394	0.09725
	21.04	17625	15641.7	7541.67		21.04	0.10885	0.23792	0.10527
	21.06	17633.3	15958.3	7533.33		21.06	0.10891	0.24415	0.10511
	21.08	17308.3	16100	7525		21.08	0.10644	0.24693	0.10494
	21.1	17775	15950	7833.33		21.1	0.10999	0.24398	0.111
	21.12	17300	16141.7	8358.33		21.12	0.10638	0.24775	0.12132
	21.14	17666.7	16083.3	8583.33		21.14	0.10916	0.2466	0.12574
	21.16	17700	15291.7	8166.67		21.16	0.10942	0.23105	0.11755
	21.18	18050	15383.3	7808.33		21.18	0.11207	0.23285	0.11051
	21.2	17758.3	15750	7908.33		21.2	0.10986	0.24005	0.11248
	21.22	17333.3	15616.7	7958.33		21.22	0.10663	0.23743	0.11346
	21.24	17341.7	16041.7	8008.33		21.24	0.1067	0.24578	0.11444
	21.26	17891.7	15625	8483.33		21.26	0.11087	0.2376	0.12377
	21.28	17575	15991.7	8458.33		21.28	0.10847	0.2448	0.12328
	21.3	17741.7	16183.3	8333.33		21.3	0.10973	0.24857	0.12083
	21.32	17908.3	15991.7	8450		21.32	0.111	0.2448	0.12312
	21.34	17766.7	16016.7	8216.67		21.34	0.10992	0.24529	0.11853
	21.36	18050	16016.7	8625		21.36	0.11207	0.24529	0.12656
	21.38	18225	16000	8191.67		21.38	0.1134	0.24496	0.11804
	21.4	17875	16125	8283.33		21.4	0.11075	0.24742	0.11984
	21.42	18191.7	16408.3	8408.33		21.42	0.11315	0.25299	0.1223
	21.44	18666.7	15766.7	8500		21.44	0.11675	0.24038	0.1241
	21.46	17891.7	15441.7	8566.67		21.46	0.11087	0.23399	0.12541
	21.48	17300	16016.7	8525		21.48	0.10638	0.24529	0.12459
	21.5	17216.7	16425	8283.33		21.5	0.10575	0.25332	0.11984
	21.52	17666.7	15975	8458.33		21.52	0.10916	0.24447	0.12328
	21.54	18050	15966.7	7941.67		21.54	0.11207	0.24431	0.11313
	21.56	18616.7	16141.7	8008.33		21.56	0.11637	0.24775	0.11444
	21.58	17816.7	15891.7	7933.33		21.58	0.1103	0.24284	0.11297
	21.6	18250	16150	7866.67		21.6	0.11359	0.24791	0.11166
	21.62	17850	16225	7616.67		21.62	0.11056	0.24939	0.10675
	21.64	17433.3	16441.7	7650		21.64	0.10739	0.25364	0.1074
	21.66	18058.3	15766.7	8050		21.66	0.11214	0.24038	0.11526
	21.68	18358.3	16166.7	8300		21.68	0.11441	0.24824	0.12017
	21.7	17858.3	15925	7675		21.7	0.11062	0.24349	0.10789
	21.72	17841.7	15833.3	7666.67		21.72	0.11049	0.24169	0.10773
	21.74	17608.3	16500	7750		21.74	0.10872	0.25479	0.10936
	21.76	18816.7	16116.7	7883.33		21.76	0.11789	0.24726	0.11198
	21.78	18758.3	15850	7583.33		21.78	0.11745	0.24202	0.10609
	21.8	18200	16016.7	8050		21.8	0.11321	0.24529	0.11526
	21.82	18083.3	15975	7791.67		21.82	0.11233	0.24447	0.11018
	21.84	18691.7	16241.7	8066.67		21.84	0.11694	0.24971	0.11559
	21.86	18441.7	16208.3	8041.67		21.86	0.11505	0.24906	0.1151
	21.88	17950	16500	7716.67		21.88	0.11131	0.25479	0.10871
	21.9	18600	16841.7	7466.67		21.9	0.11625	0.2615	0.1038
	21.92	18333.3	16516.7	8058.33		21.92	0.11422	0.25512	0.11542
	21.94	17933.3	16175	7925		21.94	0.11119	0.2484	0.1128
	21.96	18100	15700	7858.33		21.96	0.11245	0.23907	0.11149
	21.98	17750	16150	7658.33		21.98	0.1098	0.24791	0.10756
	22	17641.7	16325	7516.67		22	0.10897	0.25135	0.10478
	22.02	18400	16475	7525		22.02	0.11473	0.2543	0.10494
	22.04	17833.3	16725	7558.33		22.04	0.11043	0.25921	0.1056
	22.06	18058.3	16058.3	7533.33		22.06	0.11214	0.24611	0.10511
	22.08	18500	16816.7	7841.67		22.08	0.11549	0.26101	0.11117
	22.1	18450	16150	7766.67		22.1	0.11511	0.24791	0.10969
	22.12	18075	16208.3	7625		22.12	0.11226	0.24906	0.10691
	22.14	17733.3	16458.3	7308.33		22.14	0.10967	0.25397	0.10069
	22.16	17116.7	16025	7558.33		22.16	0.10499	0.24546	0.1056
	22.18	17466.7	16033.3	7716.67		22.18	0.10765	0.24562	0.10871
	22.2	18033.3	15566.7	7533.33		22.2	0.11195	0.23645	0.10511
	22.22	18316.7	15808.3	7841.67		22.22	0.1141	0.2412	0.11117
	22.24	17875	16000	7216.67		22.24	0.11075	0.24496	0.09889
	22.26	18050	16183.3	7416.67		22.26	0.11207	0.24857	0.10282
	22.28	17258.3	16083.3	7816.67		22.28	0.10606	0.2466	0.11067
	22.3	17408.3	16316.7	7441.67		22.3	0.1072	0.25119	0.10331
	22.32	17083.3	15991.7	7491.67		22.32	0.10474	0.2448	0.10429
	22.34	17325	15716.7	7591.67		22.34	0.10657	0.2394	0.10625
	22.36	17366.7	16066.7	7766.67		22.36	0.10689	0.24628	0.10969
	22.38	17233.3	15741.7	7550		22.38	0.10588	0.23989	0.10544
	22.4	17141.7	15841.7	7408.33		22.4	0.10518	0.24185	0.10265
	22.42	17075	15950	6933.33		22.42	0.10467	0.24398	0.09332
	22.44	17050	15641.7	7033.33		22.44	0.10448	0.23792	0.09528
	22.46	17425	15350	7300		22.46	0.10733	0.23219	0.10052
	22.48	17750	15933.3	7500		22.48	0.1098	0.24365	0.10445
	22.5	17916.7	15850	7000		22.5	0.11106	0.24202	0.09463
	22.52	17741.7	15741.7	6950		22.52	0.10973	0.23989	0.09365
	22.54	17233.3	16425	7308.33		22.54	0.10588	0.25332	0.10069
	22.56	17116.7	16016.7	7358.33		22.56	0.10499	0.24529	0.10167
	22.58	17358.3	15900	7625		22.58	0.10682	0.243	0.10691
	22.6	18158.3	15775	7458.33		22.6	0.1129	0.24054	0.10363
	22.62	17625	15775	7258.33		22.62	0.10885	0.24054	0.09971
	22.64	17258.3	15583.3	7300		22.64	0.10606	0.23678	0.10052
	22.66	17416.7	15750	7100		22.66	0.10727	0.24005	0.09659
	22.68	17041.7	15633.3	7150		22.68	0.10442	0.23776	0.09758
	22.7	17000	15900	6908.33		22.7	0.1041	0.243	0.09283
	22.72	16900	16108.3	6833.33		22.72	0.10335	0.24709	0.09136
	22.74	17691.7	15458.3	7150		22.74	0.10935	0.23432	0.09758
	22.76	17316.7	15658.3	7316.67		22.76	0.10651	0.23825	0.10085
	22.78	17375	15991.7	6600		22.78	0.10695	0.2448	0.08677
	22.8	16941.7	16225	6850		22.8	0.10366	0.24939	0.09168
	22.82	17225	16275	7166.67		22.82	0.10581	0.25037	0.0979
	22.84	17033.3	15425	6650		22.84	0.10436	0.23367	0.08775
	22.86	16766.7	15608.3	6958.33		22.86	0.10233	0.23727	0.09381
	22.88	16466.7	16000	6933.33		22.88	0.10006	0.24496	0.09332
	22.9	16758.3	15283.3	6816.67		22.9	0.10227	0.23088	0.09103
	22.92	16833.3	14866.7	6875		22.92	0.10284	0.2227	0.09217
	22.94	16600	15933.3	6975		22.94	0.10107	0.24365	0.09414
	22.96	16541.7	15391.7	7050		22.96	0.10063	0.23301	0.09561
	22.98	16641.7	15733.3	6983.33		22.98	0.10139	0.23972	0.0943
	23	16300	15050	6900		23	0.09879	0.2263	0.09267
	23.02	16425	15500	6766.67		23.02	0.09974	0.23514	0.09005
	23.04	16391.7	15191.7	6725		23.04	0.09949	0.22908	0.08923
	23.06	16391.7	15400	6816.67		23.06	0.09949	0.23318	0.09103
	23.08	16491.7	15600	6858.33		23.08	0.10025	0.23711	0.09185
	23.1	17016.7	15516.7	7050		23.1	0.10423	0.23547	0.09561
	23.12	16691.7	15533.3	6766.67		23.12	0.10176	0.23579	0.09005
	23.14	16541.7	15091.7	6883.33		23.14	0.10063	0.22712	0.09234
	23.16	16708.3	15025	7191.67		23.16	0.10189	0.22581	0.0984
	23.18	16266.7	15175	6750		23.18	0.09854	0.22875	0.08972
	23.2	16566.7	15191.7	7058.33		23.2	0.10082	0.22908	0.09578
	23.22	16966.7	15250	7041.67		23.22	0.10385	0.23023	0.09545
	23.24	16483.3	15291.7	6616.67		23.24	0.10018	0.23105	0.0871
	23.26	17300	14958.3	6900		23.26	0.10638	0.2245	0.09267
	23.28	16900	15108.3	6958.33		23.28	0.10335	0.22744	0.09381
	23.3	16183.3	15116.7	6808.33		23.3	0.09791	0.22761	0.09086
	23.32	16391.7	15175	6883.33		23.32	0.09949	0.22875	0.09234
	23.34	16791.7	15325	6691.67		23.34	0.10252	0.2317	0.08857
	23.36	16858.3	14925	6825		23.36	0.10303	0.22384	0.09119
	23.38	17166.7	14983.3	6875		23.38	0.10537	0.22499	0.09217
	23.4	16808.3	15108.3	6691.67		23.4	0.10265	0.22744	0.08857
	23.42	16566.7	15216.7	6708.33		23.42	0.10082	0.22957	0.0889
	23.44	17000	14658.3	6908.33		23.44	0.1041	0.2186	0.09283
	23.46	16975	15116.7	6566.67		23.46	0.10391	0.22761	0.08612
	23.48	17016.7	15175	6508.33		23.48	0.10423	0.22875	0.08497
	23.5	17066.7	14425	6908.33		23.5	0.10461	0.21402	0.09283
	23.52	16708.3	14808.3	6800		23.52	0.10189	0.22155	0.0907
	23.54	16741.7	15508.3	6533.33		23.54	0.10214	0.2353	0.08546
	23.56	17150	15250	7208.33		23.56	0.10524	0.23023	0.09872
	23.58	16750	15133.3	6700		23.58	0.10221	0.22793	0.08874
	23.6	16500	15375	6650		23.6	0.10031	0.23268	0.08775
	23.62	16808.3	15325	6625		23.62	0.10265	0.2317	0.08726
	23.64	16883.3	15033.3	6858.33		23.64	0.10322	0.22597	0.09185
	23.66	16583.3	14783.3	6908.33		23.66	0.10094	0.22106	0.09283
	23.68	16608.3	14991.7	6916.67		23.68	0.10113	0.22515	0.09299
	23.7	16716.7	14883.3	6750		23.7	0.10195	0.22302	0.08972
	23.72	16733.3	15041.7	7016.67		23.72	0.10208	0.22613	0.09496
	23.74	16175	15408.3	6841.67		23.74	0.09784	0.23334	0.09152
	23.76	16741.7	15150	6691.67		23.76	0.10214	0.22826	0.08857
	23.78	16433.3	15091.7	6616.67		23.78	0.0998	0.22712	0.0871
	23.8	17091.7	14966.7	7083.33		23.8	0.1048	0.22466	0.09627
	23.82	16933.3	15133.3	7183.33		23.82	0.1036	0.22793	0.09823
	23.84	16683.3	15366.7	6966.67		23.84	0.1017	0.23252	0.09398
	23.86	16475	14891.7	6800		23.86	0.10012	0.22319	0.0907
	23.88	16966.7	14966.7	6625		23.88	0.10385	0.22466	0.08726
	23.9	17116.7	15516.7	6900		23.9	0.10499	0.23547	0.09267
	23.92	17333.3	14833.3	6866.67		23.92	0.10663	0.22204	0.09201
	23.94	17150	15266.7	6766.67		23.94	0.10524	0.23056	0.09005
	23.96	17308.3	14841.7	6741.67		23.96	0.10644	0.2222	0.08955
	23.98	16650	14741.7	7100		23.98	0.10145	0.22024	0.09659
	24	16841.7	15016.7	6708.33		24	0.1029	0.22564	0.0889
	24.02	16941.7	14541.7	6991.67		24.02	0.10366	0.21631	0.09447
	24.04	17150	15075	6891.67		24.04	0.10524	0.22679	0.0925
	24.06	16708.3	14875	6958.33		24.06	0.10189	0.22286	0.09381
	24.08	17608.3	15133.3	6800		24.08	0.10872	0.22793	0.0907
	24.1	17450	14858.3	6566.67		24.1	0.10752	0.22253	0.08612
	24.12	16850	15183.3	6550		24.12	0.10297	0.22892	0.08579
	24.14	16416.7	15008.3	7316.67		24.14	0.09968	0.22548	0.10085
	24.16	16675	14641.7	7100		24.16	0.10164	0.21827	0.09659
	24.18	17016.7	14550	6666.67		24.18	0.10423	0.21647	0.08808
	24.2	16575	14925	6491.67		24.2	0.10088	0.22384	0.08464
	24.22	16716.7	15025	6808.33		24.22	0.10195	0.22581	0.09086
	24.24	17000	15275	7016.67		24.24	0.1041	0.23072	0.09496
	24.26	16658.3	15441.7	6541.67		24.26	0.10151	0.23399	0.08563
	24.28	16541.7	14566.7	6866.67		24.28	0.10063	0.2168	0.09201
	24.3	16858.3	14883.3	7025		24.3	0.10303	0.22302	0.09512
	24.32	17066.7	15333.3	6541.67		24.32	0.10461	0.23186	0.08563
	24.34	16916.7	15300	6883.33		24.34	0.10347	0.23121	0.09234
	24.36	16866.7	15183.3	7383.33		24.36	0.10309	0.22892	0.10216
	24.38	16925	15050	6933.33		24.38	0.10354	0.2263	0.09332
	24.4	17175	14866.7	6891.67		24.4	0.10543	0.2227	0.0925
	24.42	17100	15650	6975		24.42	0.10486	0.23809	0.09414
	24.44	16816.7	15791.7	6800		24.44	0.10271	0.24087	0.0907
	24.46	17216.7	15125	6966.67		24.46	0.10575	0.22777	0.09398
	24.48	16875	15225	6875		24.48	0.10316	0.22974	0.09217
	24.5	17275	15141.7	6875		24.5	0.10619	0.2281	0.09217
	24.52	17308.3	15466.7	7341.67		24.52	0.10644	0.23449	0.10134
	24.54	17491.7	14883.3	7091.67		24.54	0.10784	0.22302	0.09643
	24.56	17491.7	14991.7	7208.33		24.56	0.10784	0.22515	0.09872
	24.58	17316.7	15391.7	7183.33		24.58	0.10651	0.23301	0.09823
	24.6	17766.7	15691.7	7116.67		24.6	0.10992	0.23891	0.09692
	24.62	17083.3	15375	6933.33		24.62	0.10474	0.23268	0.09332
	24.64	17466.7	15233.3	6683.33		24.64	0.10765	0.2299	0.08841
	24.66	17800	15550	7083.33		24.66	0.11018	0.23612	0.09627
	24.68	18300	15608.3	7325		24.68	0.11397	0.23727	0.10102
	24.7	17350	15425	7158.33		24.7	0.10676	0.23367	0.09774
	24.72	18233.3	15041.7	7083.33		24.72	0.11346	0.22613	0.09627
	24.74	18125	15233.3	7225		24.74	0.11264	0.2299	0.09905
	24.76	17616.7	15041.7	7266.67		24.76	0.10879	0.22613	0.09987
	24.78	18066.7	15233.3	7058.33		24.78	0.1122	0.2299	0.09578
	24.8	18866.7	15458.3	7325		24.8	0.11827	0.23432	0.10102
	24.82	18600	15441.7	7266.67		24.82	0.11625	0.23399	0.09987
	24.84	18575	15325	7566.67		24.84	0.11606	0.2317	0.10576
	24.86	18033.3	15925	7583.33		24.86	0.11195	0.24349	0.10609
	24.88	18241.7	15850	7191.67		24.88	0.11353	0.24202	0.0984
	24.9	18433.3	15633.3	7483.33		24.9	0.11498	0.23776	0.10413
	24.92	18425	15633.3	7608.33		24.92	0.11492	0.23776	0.10658
	24.94	18725	15500	7733.33		24.94	0.1172	0.23514	0.10904
	24.96	18625	15658.3	7275		24.96	0.11644	0.23825	0.10003
	24.98	18216.7	15783.3	7533.33		24.98	0.11334	0.24071	0.10511
	25	19041.7	16000	7925		25	0.1196	0.24496	0.1128
	25.02	18758.3	15541.7	7883.33		25.02	0.11745	0.23596	0.11198
	25.04	18616.7	15716.7	8075		25.04	0.11637	0.2394	0.11575
	25.06	18966.7	15366.7	7891.67		25.06	0.11903	0.23252	0.11215
	25.08	19333.3	16341.7	7825		25.08	0.12181	0.25168	0.11084
	25.1	19250	16575	7716.67		25.1	0.12118	0.25626	0.10871
	25.12	19441.7	16250	7858.33		25.12	0.12264	0.24988	0.11149
	25.14	19241.7	16058.3	7900		25.14	0.12112	0.24611	0.11231
	25.16	19300	16291.7	8066.67		25.16	0.12156	0.2507	0.11559
	25.18	19491.7	16441.7	8200		25.18	0.12302	0.25364	0.11821
	25.2	19725	15966.7	8083.33		25.2	0.12479	0.24431	0.11591
	25.22	20016.7	16558.3	7791.67		25.22	0.127	0.25594	0.11018
	25.24	20041.7	16191.7	8125		25.24	0.12719	0.24873	0.11673
	25.26	20016.7	16200	8566.67		25.26	0.127	0.24889	0.12541
	25.28	20041.7	16408.3	8325		25.28	0.12719	0.25299	0.12066
	25.3	20191.7	17125	8258.33		25.3	0.12833	0.26707	0.11935
	25.32	21083.3	16400	8325		25.32	0.1351	0.25282	0.12066
	25.34	20791.7	16316.7	8700		25.34	0.13288	0.25119	0.12803
	25.36	20850	17258.3	8350		25.36	0.13332	0.26969	0.12115
	25.38	21258.3	16758.3	8191.67		25.38	0.13642	0.25987	0.11804
	25.4	21300	17466.7	8316.67		25.4	0.13674	0.27378	0.1205
	25.42	21966.7	17650	8558.33		25.42	0.1418	0.27739	0.12525
	25.44	21591.7	17700	8550		25.44	0.13895	0.27837	0.12508
	25.46	21800	18116.7	8158.33		25.46	0.14053	0.28656	0.11739
	25.48	22625	17016.7	8783.33		25.48	0.1468	0.26494	0.12967
	25.5	22308.3	17266.7	8791.67		25.5	0.14439	0.26985	0.12983
	25.52	22375	18300	8800		25.52	0.1449	0.29016	0.12999
	25.54	22991.7	17883.3	8758.33		25.54	0.14958	0.28197	0.12917
	25.56	22658.3	17416.7	8875		25.56	0.14705	0.2728	0.13147
	25.58	23908.3	18175	8608.33		25.58	0.15654	0.2877	0.12623
	25.6	23616.7	17800	8591.67		25.6	0.15432	0.28033	0.1259
	25.62	24075	17975	8858.33		25.62	0.1578	0.28377	0.13114
	25.64	23491.7	18000	9075		25.64	0.15337	0.28426	0.1354
	25.66	24133.3	18808.3	8841.67		25.66	0.15824	0.30015	0.13081
	25.68	24416.7	18583.3	9208.33		25.68	0.16039	0.29573	0.13802
	25.7	24325	18950	9566.67		25.7	0.1597	0.30293	0.14506
	25.72	24858.3	18900	9400		25.72	0.16375	0.30195	0.14178
	25.74	25058.3	19666.7	9083.33		25.74	0.16526	0.31701	0.13556
	25.76	25691.7	18608.3	8825		25.76	0.17007	0.29622	0.13048
	25.78	25150	19066.7	8891.67		25.78	0.16596	0.30522	0.13179
	25.8	26416.7	19041.7	9083.33		25.8	0.17557	0.30473	0.13556
	25.82	25741.7	19941.7	9041.67		25.82	0.17045	0.32242	0.13474
	25.84	25533.3	20350	8900		25.84	0.16887	0.33044	0.13196
	25.86	26525	20291.7	8908.33		25.86	0.1764	0.32929	0.13212
	25.88	26425	20341.7	9050		25.88	0.17564	0.33028	0.13491
	25.9	27016.7	20166.7	8883.33		25.9	0.18013	0.32684	0.13163
	25.92	27391.7	20258.3	9450		25.92	0.18297	0.32864	0.14276
	25.94	27691.7	20516.7	9325		25.94	0.18525	0.33372	0.14031
	25.96	27891.7	21016.7	9050		25.96	0.18677	0.34354	0.13491
	25.98	27766.7	21083.3	9016.67		25.98	0.18582	0.34485	0.13425
	26	29116.7	20866.7	9650		26	0.19607	0.34059	0.14669
	26.02	29091.7	21075	8966.67		26.02	0.19588	0.34469	0.13327
	26.04	28983.3	21225	9375		26.04	0.19505	0.34763	0.14129
	26.06	29391.7	21558.3	9716.67		26.06	0.19815	0.35418	0.148
	26.08	30158.3	22125	9516.67		26.08	0.20397	0.36532	0.14407
	26.1	29625	22383.3	9500		26.1	0.19992	0.37039	0.14375
	26.12	30750	21883.3	9558.33		26.12	0.20846	0.36057	0.14489
	26.14	30341.7	22258.3	9050		26.14	0.20536	0.36794	0.13491
	26.16	31591.7	22558.3	9508.33		26.16	0.21485	0.37383	0.14391
	26.18	31908.3	22808.3	9625		26.18	0.21725	0.37875	0.1462
	26.2	33000	22666.7	10241.7		26.2	0.22554	0.37596	0.15832
	26.22	32083.3	23125	9716.67		26.22	0.21858	0.38497	0.148
	26.24	33950	23733.3	9675		26.24	0.23275	0.39692	0.14718
	26.26	34316.7	23683.3	9941.67		26.26	0.23553	0.39594	0.15242
	26.28	34200	24425	9608.33		26.28	0.23465	0.41051	0.14587
	26.3	35483.3	24316.7	9775		26.3	0.24439	0.40838	0.14915
	26.32	35866.7	24616.7	9766.67		26.32	0.2473	0.41428	0.14899
	26.34	36525	25308.3	9675		26.34	0.25229	0.42787	0.14718
	26.36	37658.3	24933.3	10100		26.36	0.26089	0.4205	0.15553
	26.38	37666.7	26016.7	10016.7		26.38	0.26096	0.44179	0.1539
	26.4	38541.7	25925	9816.67		26.4	0.2676	0.43999	0.14997
	26.42	39441.7	25416.7	10466.7		26.42	0.27443	0.43	0.16274
	26.44	40133.3	26558.3	10341.7		26.44	0.27968	0.45243	0.16028
	26.46	40741.7	27633.3	10850		26.46	0.2843	0.47355	0.17027
	26.48	41541.7	26933.3	10816.7		26.48	0.29037	0.4598	0.16961
	26.5	41733.3	27708.3	10441.7		26.5	0.29182	0.47503	0.16225
	26.52	43775	28300	10458.3		26.52	0.30732	0.48665	0.16257
	26.54	45541.7	27725	10566.7		26.54	0.32073	0.47536	0.1647
	26.56	45475	27966.7	11291.7		26.56	0.32022	0.48011	0.17895
	26.58	46041.7	27866.7	11483.3		26.58	0.32452	0.47814	0.18271
	26.6	46525	28566.7	11741.7		26.6	0.32819	0.4919	0.18779
	26.62	47808.3	29416.7	11716.7		26.62	0.33793	0.5086	0.1873
	26.64	49316.7	29691.7	11291.7		26.64	0.34938	0.514	0.17895
	26.66	50725	29550	11591.7		26.66	0.36006	0.51122	0.18484
	26.68	52383.3	30250	12433.3		26.68	0.37265	0.52497	0.20137
	26.7	52225	31391.7	11900		26.7	0.37145	0.54741	0.1909
	26.72	53950	31666.7	11866.7		26.72	0.38454	0.55281	0.19024
	26.74	55458.3	31958.3	12158.3		26.74	0.39599	0.55854	0.19597
	26.76	57075	32833.3	12291.7		26.76	0.40826	0.57573	0.19859
	26.78	59391.7	32391.7	12525		26.78	0.42584	0.56705	0.20318
	26.8	61291.7	33233.3	13158.3		26.8	0.44026	0.58359	0.21562
	26.82	61691.7	33183.3	13025		26.82	0.4433	0.58261	0.213
	26.84	63075	34366.7	13741.7		26.84	0.4538	0.60586	0.22708
	26.86	65483.3	34483.3	14191.7		26.86	0.47207	0.60815	0.23592
	26.88	66591.7	35566.7	14566.7		26.88	0.48049	0.62944	0.24329
	26.9	67958.3	35441.7	14633.3		26.9	0.49086	0.62699	0.2446
	26.92	69633.3	36341.7	14508.3		26.92	0.50357	0.64467	0.24214
	26.94	71008.3	36700	15125		26.94	0.51401	0.65171	0.25426
	26.96	74491.7	36283.3	15325		26.96	0.54045	0.64352	0.25819
	26.98	75825	38216.7	15216.7		26.98	0.55056	0.68151	0.25606
	27	78216.7	39658.3	15766.7		27	0.56872	0.70984	0.26686
	27.02	81616.7	39908.3	15983.3		27.02	0.59452	0.71475	0.27112
	27.04	82991.7	39708.3	16425		27.04	0.60496	0.71082	0.2798
	27.06	85341.7	40991.7	17133.3		27.06	0.62279	0.73604	0.29371
	27.08	87741.7	41350	16775		27.08	0.64101	0.74308	0.28667
	27.1	90591.7	41266.7	17041.7		27.1	0.66264	0.74144	0.29191
	27.12	92475	42708.3	18350		27.12	0.67693	0.76977	0.31762
	27.14	95025	43733.3	18241.7		27.14	0.69629	0.78991	0.31549
	27.16	98108.3	43725	18500		27.16	0.71969	0.78975	0.32056
	27.18	101433	44033.3	18758.3		27.18	0.74492	0.79581	0.32564
	27.2	102275	43916.7	19025		27.2	0.75131	0.79352	0.33088
	27.22	104817	44716.7	19750		27.22	0.7706	0.80924	0.34512
	27.24	106917	45966.7	19775		27.24	0.78654	0.8338	0.34561
	27.26	110133	45750	19650		27.26	0.81095	0.82954	0.34316
	27.28	111758	46791.7	20750		27.28	0.82328	0.85001	0.36477
	27.3	114333	47025	21541.7		27.3	0.84283	0.85459	0.38032
	27.32	118225	46791.7	21991.7		27.32	0.87237	0.85001	0.38916
	27.34	119792	47508.3	21141.7		27.34	0.88426	0.86409	0.37246
	27.36	121742	48975	22341.7		27.36	0.89906	0.89291	0.39604
	27.38	125383	49325	22725		27.38	0.92669	0.89979	0.40357
	27.4	127683	48733.3	22600		27.4	0.94415	0.88816	0.40111
	27.42	127333	49691.7	23116.7		27.42	0.94149	0.90699	0.41126
	27.44	130567	51233.3	24433.3		27.44	0.96604	0.93728	0.43713
	27.46	130400	50916.7	24308.3		27.46	0.96477	0.93106	0.43468
	27.48	131700	51458.3	24825		27.48	0.97464	0.94171	0.44483
	27.5	132367	51733.3	25150		27.5	0.9797	0.94711	0.45121
	27.52	133392	52566.7	25900		27.52	0.98748	0.96349	0.46595
	27.54	134350	52075	27566.7		27.54	0.99475	0.95382	0.49869
	27.56	135042	52425	27525		27.56	1	0.9607	0.49787
	27.58	134908	51716.7	28225		27.58	0.99898	0.94678	0.51162
	27.6	134342	52883.3	28316.7		27.6	0.99469	0.96971	0.51343
	27.62	133958	52658.3	28991.7		27.62	0.99177	0.96529	0.52669
	27.64	131883	53191.7	29716.7		27.64	0.97602	0.97577	0.54093
	27.66	127458	53666.7	29883.3		27.66	0.94244	0.9851	0.5442
	27.68	128967	52475	30750		27.68	0.95389	0.96168	0.56123
	27.7	128058	53200	32633.3		27.7	0.94699	0.97593	0.59823
	27.72	123625	54425	33666.7		27.72	0.91335	1	0.61853
	27.74	120767	54183.3	33833.3		27.74	0.89166	0.99525	0.62181
	27.76	119433	53225	34158.3		27.76	0.88153	0.97642	0.62819
	27.78	116408	53841.7	36016.7		27.78	0.85857	0.98854	0.6647
	27.8	112842	53375	36675		27.8	0.83151	0.97937	0.67764
	27.82	110933	51733.3	38616.7		27.82	0.81702	0.94711	0.71578
	27.84	107275	52658.3	39425		27.84	0.78926	0.96529	0.73166
	27.86	104550	52416.7	39608.3		27.86	0.76858	0.96054	0.73527
	27.88	102008	51616.7	41166.7		27.88	0.74928	0.94482	0.76588
	27.9	96875	52150	43700		27.9	0.71033	0.9553	0.81565
	27.92	94466.7	52033.3	43841.7		27.92	0.69205	0.953	0.81844
	27.94	90858.3	50225	45291.7		27.94	0.66466	0.91747	0.84692
	27.96	87208.3	50300	46258.3		27.96	0.63696	0.91895	0.86591
	27.98	83700	49800	47700		27.98	0.61033	0.90912	0.89424
	28	81475	49325	49958.3		28	0.59345	0.89979	0.93861
	28.02	76691.7	48591.7	49850		28.02	0.55714	0.88538	0.93648
	28.04	76308.3	47958.3	50716.7		28.04	0.55423	0.87293	0.9535
	28.06	72108.3	47433.3	52450		28.06	0.52236	0.86262	0.98756
	28.08	69425	47750	52408.3		28.08	0.50199	0.86884	0.98674
	28.1	66658.3	46141.7	53083.3		28.1	0.48099	0.83724	1
	28.12	66275	45150	52458.3		28.12	0.47808	0.81775	0.98772
	28.14	60866.7	46183.3	52875		28.14	0.43704	0.83805	0.99591
	28.16	59900	44858.3	51741.7		28.16	0.4297	0.81202	0.97364
	28.18	58058.3	44191.7	51683.3		28.18	0.41572	0.79892	0.9725
	28.2	56208.3	42925	51250		28.2	0.40168	0.77403	0.96398
	28.22	53516.7	42166.7	50500		28.22	0.38125	0.75913	0.94925
	28.24	52041.7	42250	48658.3		28.24	0.37006	0.76077	0.91306
	28.26	50216.7	40483.3	47075		28.26	0.35621	0.72605	0.88196
	28.28	48458.3	41033.3	45400		28.28	0.34286	0.73686	0.84905
	28.3	46458.3	39516.7	42966.7		28.3	0.32768	0.70706	0.80125
	28.32	45700	38958.3	41983.3		28.32	0.32193	0.69609	0.78193
	28.34	43533.3	38150	39933.3		28.34	0.30548	0.6802	0.74165
	28.36	42591.7	38166.7	37591.7		28.36	0.29834	0.68053	0.69565
	28.38	40983.3	37708.3	34866.7		28.38	0.28613	0.67152	0.64211
	28.4	39833.3	35941.7	33191.7		28.4	0.2774	0.63681	0.6092
	28.42	39633.3	34841.7	30525		28.42	0.27588	0.6152	0.55681
	28.44	38625	34075	29241.7		28.44	0.26823	0.60013	0.5316
	28.46	37866.7	33650	27550		28.46	0.26248	0.59178	0.49836
	28.48	36883.3	33275	25875		28.48	0.25501	0.58441	0.46546
	28.5	34741.7	32508.3	25291.7		28.5	0.23876	0.56935	0.454
	28.52	34316.7	32825	23808.3		28.52	0.23553	0.57557	0.42485
	28.54	34558.3	31691.7	22300		28.54	0.23737	0.5533	0.39522
	28.56	34141.7	31025	21208.3		28.56	0.2342	0.5402	0.37377
	28.58	32700	29891.7	20450		28.58	0.22326	0.51793	0.35887
	28.6	32291.7	29308.3	19350		28.6	0.22016	0.50647	0.33726
	28.62	31425	29233.3	18883.3		28.62	0.21358	0.50499	0.32809
	28.64	31225	28525	17900		28.64	0.21207	0.49108	0.30878
	28.66	30408.3	28025	17208.3		28.66	0.20587	0.48125	0.29519
	28.68	29925	27250	17008.3		28.68	0.2022	0.46602	0.29126
	28.7	29600	26700	16175		28.7	0.19973	0.45522	0.27489
	28.72	29666.7	26558.3	16183.3		28.72	0.20024	0.45243	0.27505
	28.74	28758.3	26391.7	15841.7		28.74	0.19335	0.44916	0.26834
	28.76	27908.3	25608.3	15216.7		28.76	0.18689	0.43376	0.25606
	28.78	28041.7	24875	15141.7		28.78	0.18791	0.41935	0.25459
	28.8	27291.7	24850	15016.7		28.8	0.18221	0.41886	0.25213
	28.82	26658.3	23841.7	14075		28.82	0.17741	0.39905	0.23363
	28.84	25466.7	23666.7	13716.7		28.84	0.16836	0.39561	0.22659
	28.86	25866.7	23516.7	13900		28.86	0.1714	0.39266	0.23019
	28.88	25258.3	22491.7	13625		28.88	0.16678	0.37252	0.22479
	28.9	25141.7	22891.7	13816.7		28.9	0.1659	0.38038	0.22855
	28.92	24808.3	21716.7	13691.7		28.92	0.16337	0.3573	0.2261
	28.94	24308.3	22358.3	12975		28.94	0.15957	0.3699	0.21202
	28.96	24083.3	20633.3	13950		28.96	0.15786	0.33601	0.23117
	28.98	23850	20750	13200		28.98	0.15609	0.3383	0.21644
	29	23500	20516.7	13033.3		29	0.15344	0.33372	0.21316
	29.02	23258.3	20100	12808.3		29.02	0.1516	0.32553	0.20874
	29.04	23441.7	20391.7	13000		29.04	0.15299	0.33126	0.21251
	29.06	22541.7	19625	13200		29.06	0.14616	0.31619	0.21644
	29.08	22650	19433.3	12441.7		29.08	0.14699	0.31243	0.20154
	29.1	22141.7	18950	12825		29.1	0.14313	0.30293	0.20907
	29.12	21350	18708.3	12541.7		29.12	0.13712	0.29818	0.2035
	29.14	21183.3	18941.7	12616.7		29.14	0.13585	0.30277	0.20498
	29.16	21300	18766.7	12483.3		29.16	0.13674	0.29933	0.20236
	29.18	21075	17791.7	12058.3		29.18	0.13503	0.28017	0.19401
	29.2	20683.3	17733.3	12016.7		29.2	0.13206	0.27902	0.19319
	29.22	20891.7	18275	11900		29.22	0.13364	0.28967	0.1909
	29.24	20608.3	18041.7	12075		29.24	0.13149	0.28508	0.19434
	29.26	20758.3	17058.3	11883.3		29.26	0.13263	0.26576	0.19057
	29.28	21100	16791.7	12008.3		29.28	0.13522	0.26052	0.19303
	29.3	20508.3	17166.7	11566.7		29.3	0.13073	0.26789	0.18435
	29.32	20075	16666.7	10950		29.32	0.12744	0.25807	0.17223
	29.34	19550	16641.7	11100		29.34	0.12346	0.25757	0.17518
	29.36	19658.3	16950	11516.7		29.36	0.12428	0.26363	0.18337
	29.38	19708.3	16541.7	11375		29.38	0.12466	0.25561	0.18058
	29.4	19275	15891.7	11283.3		29.4	0.12137	0.24284	0.17878
	29.42	19016.7	16450	10941.7		29.42	0.11941	0.25381	0.17207
	29.44	18916.7	15783.3	10308.3		29.44	0.11865	0.24071	0.15963
	29.46	18700	15616.7	10808.3		29.46	0.11701	0.23743	0.16945
	29.48	19250	15991.7	11016.7		29.48	0.12118	0.2448	0.17354
	29.5	18950	15366.7	10641.7		29.5	0.1189	0.23252	0.16618
	29.52	18866.7	15150	10300		29.52	0.11827	0.22826	0.15946
	29.54	18808.3	15500	10091.7		29.54	0.11783	0.23514	0.15537
	29.56	18141.7	14558.3	10133.3		29.56	0.11277	0.21664	0.15619
	29.58	17758.3	14783.3	9825		29.58	0.10986	0.22106	0.15013
	29.6	18133.3	14750	10000		29.6	0.11271	0.2204	0.15357
	29.62	18041.7	14808.3	9841.67		29.62	0.11201	0.22155	0.15046
	29.64	17291.7	14516.7	10133.3		29.64	0.10632	0.21582	0.15619
	29.66	16900	14091.7	10266.7		29.66	0.10335	0.20747	0.15881
	29.68	16916.7	14591.7	10050		29.68	0.10347	0.21729	0.15455
	29.7	17166.7	14133.3	9791.67		29.7	0.10537	0.20828	0.14948
	29.72	17208.3	14333.3	9716.67		29.72	0.10569	0.21221	0.148
	29.74	17083.3	13975	10008.3		29.74	0.10474	0.20517	0.15373
	29.76	16916.7	13766.7	10083.3		29.76	0.10347	0.20108	0.15521
	29.78	16541.7	13883.3	9791.67		29.78	0.10063	0.20337	0.14948
	29.8	16483.3	13491.7	9791.67		29.8	0.10018	0.19568	0.14948
	29.82	16658.3	13108.3	9725		29.82	0.10151	0.18814	0.14817
	29.84	16333.3	13266.7	9800		29.84	0.09904	0.19126	0.14964
	29.86	16325	13133.3	9325		29.86	0.09898	0.18864	0.14031
	29.88	16700	12966.7	9200		29.88	0.10183	0.18536	0.13785
	29.9	16458.3	12958.3	9683.33		29.9	0.09999	0.1852	0.14735
	29.92	16625	12908.3	9550		29.92	0.10126	0.18421	0.14473
	29.94	15808.3	12716.7	9375		29.94	0.09506	0.18045	0.14129
	29.96	16558.3	12925	9058.33		29.96	0.10075	0.18454	0.13507
	29.98	16350	13316.7	9258.33		29.98	0.09917	0.19224	0.139
	30	16141.7	13091.7	9383.33		30	0.09759	0.18782	0.14145
	30.02	16108.3	12333.3	9425		30.02	0.09734	0.17292	0.14227
	30.04	15466.7	12783.3	9558.33		30.04	0.09247	0.18176	0.14489
	30.06	16208.3	12983.3	9216.67		30.06	0.0981	0.18569	0.13818
	30.08	15733.3	12750	9316.67		30.08	0.09449	0.1811	0.14014
	30.1	15683.3	12875	9091.67		30.1	0.09411	0.18356	0.13572
	30.12	16358.3	12458.3	8750		30.12	0.09923	0.17537	0.12901
	30.14	15933.3	12550	8941.67		30.14	0.09601	0.17717	0.13278
	30.16	15025	12941.7	8950		30.16	0.08911	0.18487	0.13294
	30.18	15458.3	12708.3	8733.33		30.18	0.0924	0.18028	0.12868
	30.2	15408.3	12583.3	8766.67		30.2	0.09202	0.17783	0.12934
	30.22	15533.3	12491.7	8641.67		30.22	0.09297	0.17603	0.12688
	30.24	15541.7	12625	8808.33		30.24	0.09304	0.17865	0.13016
	30.26	15241.7	12283.3	8983.33		30.26	0.09076	0.17193	0.1336
	30.28	14891.7	12308.3	8358.33		30.28	0.0881	0.17242	0.12132
	30.3	15100	12258.3	8350		30.3	0.08968	0.17144	0.12115
	30.32	14925	12408.3	8683.33		30.32	0.08836	0.17439	0.1277
	30.34	14941.7	12141.7	8825		30.34	0.08848	0.16915	0.13048
	30.36	15533.3	11858.3	8516.67		30.36	0.09297	0.16358	0.12443
	30.38	14850	12125	8525		30.38	0.08779	0.16882	0.12459
	30.4	14533.3	11983.3	8666.67		30.4	0.08538	0.16604	0.12737
	30.42	14816.7	11650	8883.33		30.42	0.08753	0.15949	0.13163
	30.44	15525	11783.3	8133.33		30.44	0.09291	0.16211	0.1169
	30.46	14816.7	11683.3	8275		30.46	0.08753	0.16014	0.11968
	30.48	14850	11308.3	8091.67		30.48	0.08779	0.15277	0.11608
	30.5	14841.7	11758.3	8325		30.5	0.08772	0.16162	0.12066
	30.52	14783.3	11641.7	8383.33		30.52	0.08728	0.15933	0.12181
	30.54	14375	11100	8283.33		30.54	0.08418	0.14868	0.11984
	30.56	14116.7	11083.3	8583.33		30.56	0.08222	0.14835	0.12574
	30.58	14600	10833.3	8441.67		30.58	0.08589	0.14344	0.12295
	30.6	14825	11183.3	8108.33		30.6	0.0876	0.15032	0.1164
	30.62	14250	11241.7	8150		30.62	0.08323	0.15147	0.11722
	30.64	14133.3	10916.7	7866.67		30.64	0.08235	0.14508	0.11166
	30.66	14466.7	10950	8300		30.66	0.08488	0.14573	0.12017
	30.68	14141.7	10725	8191.67		30.68	0.08241	0.14131	0.11804
	30.7	13941.7	10841.7	8250		30.7	0.08089	0.14361	0.11919
	30.72	14308.3	11125	8075		30.72	0.08368	0.14917	0.11575
	30.74	13741.7	11191.7	7958.33		30.74	0.07938	0.15048	0.11346
	30.76	13891.7	10900	7925		30.76	0.08051	0.14475	0.1128
	30.78	13433.3	10500	7808.33		30.78	0.07703	0.13689	0.11051
	30.8	13350	10475	7816.67		30.8	0.0764	0.1364	0.11067
	30.82	14058.3	10675	7625		30.82	0.08178	0.14033	0.10691
	30.84	13516.7	10533.3	8408.33		30.84	0.07767	0.13755	0.1223
	30.86	13541.7	10191.7	7858.33		30.86	0.07786	0.13083	0.11149
	30.88	13416.7	10525	7658.33		30.88	0.07691	0.13738	0.10756
	30.9	13583.3	10316.7	7491.67		30.9	0.07817	0.13329	0.10429
	30.92	13691.7	10991.7	7758.33		30.92	0.079	0.14655	0.10953
	30.94	13041.7	10825	7641.67		30.94	0.07406	0.14328	0.10724
	30.96	12816.7	10733.3	7508.33		30.96	0.07235	0.14148	0.10462
	30.98	13050	10166.7	7391.67		30.98	0.07413	0.13034	0.10233
	31	13325	10358.3	7833.33		31	0.07621	0.13411	0.111
	31.02	12783.3	10033.3	8241.67		31.02	0.0721	0.12772	0.11902
	31.04	12550	10150	7950		31.04	0.07033	0.13001	0.11329
	31.06	12825	10141.7	7691.67		31.06	0.07242	0.12985	0.10822
	31.08	12908.3	9983.33	7641.67		31.08	0.07305	0.12674	0.10724
	31.1	12658.3	9875	7150		31.1	0.07115	0.12461	0.09758
	31.12	12525	10041.7	6991.67		31.12	0.07014	0.12789	0.09447
	31.14	12400	9841.67	7550		31.14	0.06919	0.12396	0.10544
	31.16	12925	9875	7675		31.16	0.07318	0.12461	0.10789
	31.18	12491.7	10091.7	7366.67		31.18	0.06989	0.12887	0.10183
	31.2	12866.7	9825	7291.67		31.2	0.07273	0.12363	0.10036
	31.22	12700	9758.33	7458.33		31.22	0.07147	0.12232	0.10363
	31.24	12483.3	9433.33	7075		31.24	0.06982	0.11593	0.0961
	31.26	12541.7	9966.67	6983.33		31.26	0.07027	0.12641	0.0943
	31.28	12183.3	9500	7591.67		31.28	0.06755	0.11724	0.10625
	31.3	12358.3	9175	7575		31.3	0.06888	0.11086	0.10593
	31.32	12225	9516.67	7466.67		31.32	0.06786	0.11757	0.1038
	31.34	12716.7	9516.67	7600		31.34	0.0716	0.11757	0.10642
	31.36	12241.7	9550	7508.33		31.36	0.06799	0.11823	0.10462
	31.38	12333.3	9725	7158.33		31.38	0.06869	0.12166	0.09774
	31.4	11950	9650	7025		31.4	0.06578	0.12019	0.09512
	31.42	12216.7	9725	6900		31.42	0.0678	0.12166	0.09267
	31.44	11783.3	9658.33	6875		31.44	0.06451	0.12035	0.09217
	31.46	11800	9325	6966.67		31.46	0.06464	0.1138	0.09398
	31.48	11716.7	9358.33	6875		31.48	0.06401	0.11446	0.09217
	31.5	11558.3	9325	7225		31.5	0.0628	0.1138	0.09905
	31.52	11500	9475	7216.67		31.52	0.06236	0.11675	0.09889
	31.54	11800	8950	6900		31.54	0.06464	0.10644	0.09267
	31.56	11908.3	9091.67	6841.67		31.56	0.06546	0.10922	0.09152
	31.58	11716.7	9050	6833.33		31.58	0.06401	0.1084	0.09136
	31.6	11833.3	9250	7033.33		31.6	0.06489	0.11233	0.09528
	31.62	11291.7	9158.33	7208.33		31.62	0.06078	0.11053	0.09872
	31.64	11291.7	9291.67	6825		31.64	0.06078	0.11315	0.09119
	31.66	11441.7	9191.67	6633.33		31.66	0.06192	0.11118	0.08743
	31.68	11958.3	8916.67	6666.67		31.68	0.06584	0.10578	0.08808
	31.7	11600	9150	6575		31.7	0.06312	0.11037	0.08628
	31.72	10908.3	8758.33	6775		31.72	0.05787	0.10267	0.09021
	31.74	11241.7	9066.67	6791.67		31.74	0.0604	0.10873	0.09054
	31.76	11325	8950	6691.67		31.76	0.06103	0.10644	0.08857
	31.78	11325	8675	7033.33		31.78	0.06103	0.10103	0.09528
	31.8	10758.3	8341.67	7058.33		31.8	0.05673	0.09448	0.09578
	31.82	10741.7	8591.67	6766.67		31.82	0.05661	0.09939	0.09005
	31.84	11058.3	9141.67	6583.33		31.84	0.05901	0.1102	0.08644
	31.86	11458.3	8908.33	6633.33		31.86	0.06205	0.10562	0.08743
	31.88	11500	8416.67	6741.67		31.88	0.06236	0.09596	0.08955
	31.9	11091.7	8550	6875		31.9	0.05926	0.09858	0.09217
	31.92	10883.3	8358.33	6458.33		31.92	0.05768	0.09481	0.08399
	31.94	10916.7	8750	6808.33		31.94	0.05793	0.10251	0.09086
	31.96	10858.3	8791.67	6958.33		31.96	0.05749	0.10332	0.09381
	31.98	11416.7	8816.67	6750		31.98	0.06173	0.10382	0.08972
	32	10750	8733.33	6766.67		32	0.05667	0.10218	0.09005
	32.02	10541.7	8583.33	6766.67		32.02	0.05509	0.09923	0.09005
	32.04	10750	8275	6933.33		32.04	0.05667	0.09317	0.09332
	32.06	10333.3	8633.33	7441.67		32.06	0.05351	0.10021	0.10331
	32.08	10725	8666.67	6900		32.08	0.05648	0.10087	0.09267
	32.1	10808.3	8433.33	7175		32.1	0.05711	0.09628	0.09807
	32.12	10866.7	8016.67	7375		32.12	0.05755	0.0881	0.102
	32.14	11100	8266.67	7041.67		32.14	0.05933	0.09301	0.09545
	32.16	10491.7	8466.67	7375		32.16	0.05471	0.09694	0.102
	32.18	10516.7	8341.67	7583.33		32.18	0.0549	0.09448	0.10609
	32.2	10316.7	8241.67	7783.33		32.2	0.05338	0.09252	0.11002
	32.22	10616.7	8225	7833.33		32.22	0.05566	0.09219	0.111
	32.24	10775	8225	7500		32.24	0.05686	0.09219	0.10445
	32.26	10658.3	8000	7875		32.26	0.05597	0.08777	0.11182
	32.28	10258.3	8650	7725		32.28	0.05294	0.10054	0.10887
	32.3	10333.3	8500	7941.67		32.3	0.05351	0.09759	0.11313
	32.32	10116.7	8475	7458.33		32.32	0.05186	0.0971	0.10363
	32.34	10400	8000	7150		32.34	0.05401	0.08777	0.09758
	32.36	10691.7	8216.67	7425		32.36	0.05623	0.09203	0.10298
	32.38	10816.7	7733.33	7816.67		32.38	0.05718	0.08253	0.11067
	32.4	10266.7	7941.67	7966.67		32.4	0.053	0.08662	0.11362
	32.42	10333.3	8258.33	7783.33		32.42	0.05351	0.09284	0.11002
	32.44	10525	7841.67	7825		32.44	0.05496	0.08466	0.11084
	32.46	10125	8166.67	7558.33		32.46	0.05193	0.09104	0.1056
	32.48	10508.3	8116.67	7391.67		32.48	0.05483	0.09006	0.10233
	32.5	10091.7	8025	7600		32.5	0.05167	0.08826	0.10642
	32.52	10158.3	7983.33	7633.33		32.52	0.05218	0.08744	0.10707
	32.54	10258.3	7958.33	7333.33		32.54	0.05294	0.08695	0.10118
	32.56	10350	8141.67	7133.33		32.56	0.05363	0.09055	0.09725
	32.58	10516.7	8033.33	7058.33		32.58	0.0549	0.08842	0.09578
	32.6	10158.3	8066.67	7025		32.6	0.05218	0.08908	0.09512
	32.62	10133.3	8225	6950		32.62	0.05199	0.09219	0.09365
	32.64	10500	8183.33	7075		32.64	0.05477	0.09137	0.0961
	32.66	10433.3	8100	6866.67		32.66	0.05427	0.08973	0.09201
	32.68	10108.3	7808.33	6508.33		32.68	0.0518	0.084	0.08497
	32.7	9425	8125	6466.67		32.7	0.04661	0.09022	0.08415
	32.72	9516.67	8058.33	6750		32.72	0.04731	0.08891	0.08972
	32.74	9975	7641.67	6400		32.74	0.05079	0.08073	0.08284
	32.76	9525	8075	6600		32.76	0.04737	0.08924	0.08677
	32.78	10000	8383.33	6658.33		32.78	0.05098	0.0953	0.08792
	32.8	9958.33	7858.33	6666.67		32.8	0.05066	0.08498	0.08808
	32.82	9650	7916.67	6666.67		32.82	0.04832	0.08613	0.08808
	32.84	10225	8133.33	6891.67		32.84	0.05268	0.09039	0.0925
	32.86	9816.67	7650	6325		32.86	0.04959	0.08089	0.08137
	32.88	9500	8175	6433.33		32.88	0.04718	0.09121	0.0835
	32.9	9791.67	7900	6116.67		32.9	0.0494	0.0858	0.07728
	32.92	9475	7816.67	6091.67		32.92	0.04699	0.08417	0.07678
	32.94	9608.33	7616.67	6250		32.94	0.048	0.08024	0.0799
	32.96	9716.67	7533.33	6483.33		32.96	0.04883	0.0786	0.08448
	32.98	9491.67	7883.33	6158.33		32.98	0.04712	0.08548	0.07809
	33	9633.33	7816.67	6450		33	0.04819	0.08417	0.08382
	33.02	9791.67	7925	6108.33		33.02	0.0494	0.08629	0.07711
	33.04	9450	7750	6250		33.04	0.0468	0.08286	0.0799
	33.06	9541.67	7733.33	6258.33		33.06	0.0475	0.08253	0.08006
	33.08	9775	7625	6025		33.08	0.04927	0.0804	0.07547
	33.1	9700	7541.67	6283.33		33.1	0.0487	0.07876	0.08055
	33.12	9350	7750	6025		33.12	0.04604	0.08286	0.07547
	33.14	9483.33	7816.67	5891.67		33.14	0.04706	0.08417	0.07286
	33.16	9250	7541.67	5900		33.16	0.04528	0.07876	0.07302
	33.18	9291.67	7791.67	5833.33		33.18	0.0456	0.08367	0.07171
	33.2	9400	7675	5558.33		33.2	0.04642	0.08138	0.06631
	33.22	9933.33	7325	6025		33.22	0.05047	0.0745	0.07547
	33.24	9558.33	7075	6083.33		33.24	0.04762	0.06959	0.07662
	33.26	9591.67	7216.67	5941.67		33.26	0.04788	0.07238	0.07384
	33.28	9266.67	7366.67	6058.33		33.28	0.04541	0.07532	0.07613
	33.3	9000	7216.67	5825		33.3	0.04339	0.07238	0.07155
	33.32	9416.67	7566.67	5700		33.32	0.04655	0.07925	0.06909
	33.34	8908.33	7591.67	5716.67		33.34	0.04269	0.07974	0.06942
	33.36	9408.33	7391.67	5625		33.36	0.04649	0.07581	0.06762
	33.38	9416.67	6941.67	5875		33.38	0.04655	0.06697	0.07253
	33.4	9341.67	7558.33	5808.33		33.4	0.04598	0.07909	0.07122
	33.42	9150	7641.67	5608.33		33.42	0.04453	0.08073	0.06729
	33.44	9391.67	7400	5850		33.44	0.04636	0.07598	0.07204
	33.46	9466.67	7208.33	6041.67		33.46	0.04693	0.07221	0.0758
	33.48	9300	7041.67	5700		33.48	0.04566	0.06894	0.06909
	33.5	9366.67	7350	6041.67		33.5	0.04617	0.075	0.0758
	33.52	9091.67	7408.33	5775		33.52	0.04408	0.07614	0.07056
	33.54	9275	7591.67	5858.33		33.54	0.04547	0.07974	0.0722
	33.56	9125	7125	5708.33		33.56	0.04434	0.07057	0.06925
	33.58	9758.33	7075	5441.67		33.58	0.04914	0.06959	0.06401
	33.6	9300	7000	5491.67		33.6	0.04566	0.06812	0.065
	33.62	9458.33	7100	5575		33.62	0.04687	0.07008	0.06663
	33.64	9275	7108.33	5458.33		33.64	0.04547	0.07025	0.06434
	33.66	9191.67	7300	5500		33.66	0.04484	0.07401	0.06516
	33.68	9175	7100	5700		33.68	0.04472	0.07008	0.06909
	33.7	9016.67	7091.67	5391.67		33.7	0.04351	0.06992	0.06303
	33.72	9275	7325	5450		33.72	0.04547	0.0745	0.06418
	33.74	9091.67	7141.67	5600		33.74	0.04408	0.0709	0.06713
	33.76	9166.67	7266.67	5875		33.76	0.04465	0.07336	0.07253
	33.78	9108.33	7550	5750		33.78	0.04421	0.07893	0.07007
	33.8	8925	7066.67	5641.67		33.8	0.04282	0.06943	0.06794
	33.82	9425	6875	5516.67		33.82	0.04661	0.06566	0.06549
	33.84	9025	7016.67	5650		33.84	0.04358	0.06845	0.06811
	33.86	8866.67	6933.33	5675		33.86	0.04238	0.06681	0.0686
	33.88	8766.67	7033.33	5508.33		33.88	0.04162	0.06877	0.06532
	33.9	8900	7050	5491.67		33.9	0.04263	0.0691	0.065
	33.92	8850	7100	5591.67		33.92	0.04225	0.07008	0.06696
	33.94	9141.67	6875	5625		33.94	0.04446	0.06566	0.06762
	33.96	8875	6991.67	5633.33		33.96	0.04244	0.06795	0.06778
	33.98	9191.67	6933.33	5608.33		33.98	0.04484	0.06681	0.06729
	34	8941.67	7016.67	5508.33		34	0.04294	0.06845	0.06532
	34.02	8891.67	7350	5600		34.02	0.04257	0.075	0.06713
	34.04	8775	6841.67	5633.33		34.04	0.04168	0.06501	0.06778
	34.06	8658.33	6808.33	5425		34.06	0.04079	0.06435	0.06369
	34.08	8858.33	7066.67	5466.67		34.08	0.04231	0.06943	0.06451
	34.1	9358.33	7133.33	5541.67		34.1	0.04611	0.07074	0.06598
	34.12	8925	7058.33	5650		34.12	0.04282	0.06926	0.06811
	34.14	8600	6716.67	5466.67		34.14	0.04035	0.06255	0.06451
	34.16	8816.67	6766.67	5575		34.16	0.042	0.06353	0.06663
	34.18	8833.33	6683.33	5658.33		34.18	0.04212	0.0619	0.06827
	34.2	8783.33	7025	5716.67		34.2	0.04174	0.06861	0.06942
	34.22	8975	6908.33	5600		34.22	0.0432	0.06632	0.06713
	34.24	9150	7066.67	5558.33		34.24	0.04453	0.06943	0.06631
	34.26	8883.33	6800	5441.67		34.26	0.0425	0.06419	0.06401
	34.28	9066.67	6758.33	5641.67		34.28	0.04389	0.06337	0.06794
	34.3	8700	6950	5458.33		34.3	0.04111	0.06714	0.06434
	34.32	8433.33	6808.33	5483.33		34.32	0.03909	0.06435	0.06483
	34.34	8616.67	6416.67	5591.67		34.34	0.04048	0.05666	0.06696
	34.36	8750	6658.33	5191.67		34.36	0.04149	0.0614	0.0591
	34.38	8916.67	6408.33	5300		34.38	0.04275	0.05649	0.06123
	34.4	8625	6675	5741.67		34.4	0.04054	0.06173	0.06991
	34.42	8991.67	6650	5508.33		34.42	0.04332	0.06124	0.06532
	34.44	9116.67	6783.33	5341.67		34.44	0.04427	0.06386	0.06205
	34.46	8875	6883.33	5375		34.46	0.04244	0.06583	0.0627
	34.48	8841.67	6583.33	5558.33		34.48	0.04219	0.05993	0.06631
	34.5	9025	6683.33	5583.33		34.5	0.04358	0.0619	0.0668
	34.52	8800	6675	5716.67		34.52	0.04187	0.06173	0.06942
	34.54	8566.67	6591.67	5416.67		34.54	0.0401	0.0601	0.06352
	34.56	8750	6658.33	5425		34.56	0.04149	0.0614	0.06369
	34.58	8591.67	6966.67	5375		34.58	0.04029	0.06746	0.0627
	34.6	8200	6866.67	5316.67		34.6	0.03732	0.0655	0.06156
	34.62	8350	6675	5375		34.62	0.03845	0.06173	0.0627
	34.64	8308.33	6566.67	5500		34.64	0.03814	0.0596	0.06516
	34.66	8591.67	6925	5750		34.66	0.04029	0.06664	0.07007
	34.68	8433.33	6766.67	5633.33		34.68	0.03909	0.06353	0.06778
	34.7	8750	6716.67	5500		34.7	0.04149	0.06255	0.06516
	34.72	9008.33	6550	5458.33		34.72	0.04345	0.05928	0.06434
	34.74	8408.33	6666.67	5325		34.74	0.0389	0.06157	0.06172
	34.76	8466.67	6616.67	5500		34.76	0.03934	0.06059	0.06516
	34.78	8483.33	6766.67	5658.33		34.78	0.03947	0.06353	0.06827
	34.8	8408.33	6908.33	5600		34.8	0.0389	0.06632	0.06713
	34.82	8283.33	6633.33	5333.33		34.82	0.03795	0.06091	0.06189
	34.84	8391.67	6733.33	5650		34.84	0.03877	0.06288	0.06811
	34.86	8591.67	6575	5733.33		34.86	0.04029	0.05977	0.06974
	34.88	8483.33	6583.33	5666.67		34.88	0.03947	0.05993	0.06844
	34.9	8725	6833.33	5541.67		34.9	0.0413	0.06484	0.06598
	34.92	8891.67	6866.67	5825		34.92	0.04257	0.0655	0.07155
	34.94	8900	6716.67	5958.33		34.94	0.04263	0.06255	0.07417
	34.96	8458.33	6800	5641.67		34.96	0.03928	0.06419	0.06794
	34.98	8483.33	6833.33	6025		34.98	0.03947	0.06484	0.07547
	35	8633.33	6925	6016.67		35	0.0406	0.06664	0.07531
	35.02	8775	6600	6000		35.02	0.04168	0.06026	0.07498
	35.04	8908.33	6725	6150		35.04	0.04269	0.06271	0.07793
	35.06	8816.67	6716.67	6108.33		35.06	0.042	0.06255	0.07711
	35.08	8733.33	6666.67	6250		35.08	0.04136	0.06157	0.0799
	35.1	8583.33	6800	6216.67		35.1	0.04023	0.06419	0.07924
	35.12	8675	6591.67	6266.67		35.12	0.04092	0.0601	0.08022
	35.14	8333.33	6866.67	6841.67		35.14	0.03833	0.0655	0.09152
	35.16	8191.67	7025	6875		35.16	0.03725	0.06861	0.09217
	35.18	8458.33	6575	7158.33		35.18	0.03928	0.05977	0.09774
	35.2	8716.67	6883.33	6925		35.2	0.04124	0.06583	0.09316
	35.22	8683.33	6450	6816.67		35.22	0.04098	0.05731	0.09103
	35.24	8525	6483.33	7191.67		35.24	0.03978	0.05797	0.0984
	35.26	8275	6483.33	7050		35.26	0.03788	0.05797	0.09561
	35.28	8266.67	6175	7216.67		35.28	0.03782	0.05191	0.09889
	35.3	8441.67	6458.33	7400		35.3	0.03915	0.05748	0.10249
	35.32	8741.67	6800	7858.33		35.32	0.04143	0.06419	0.11149
	35.34	8716.67	6858.33	7791.67		35.34	0.04124	0.06533	0.11018
	35.36	8275	6666.67	7850		35.36	0.03788	0.06157	0.11133
	35.38	8325	6741.67	8008.33		35.38	0.03826	0.06304	0.11444
	35.4	8591.67	6458.33	7850		35.4	0.04029	0.05748	0.11133
	35.42	8508.33	6591.67	7716.67		35.42	0.03966	0.0601	0.10871
	35.44	8800	6616.67	7800		35.44	0.04187	0.06059	0.11035
	35.46	8558.33	6600	7900		35.46	0.04004	0.06026	0.11231
	35.48	8641.67	6291.67	7900		35.48	0.04067	0.0542	0.11231
	35.5	8191.67	6416.67	7766.67		35.5	0.03725	0.05666	0.10969
	35.52	8416.67	6541.67	7816.67		35.52	0.03896	0.05911	0.11067
	35.54	8458.33	6341.67	8358.33		35.54	0.03928	0.05518	0.12132
	35.56	8391.67	6475	8191.67		35.56	0.03877	0.0578	0.11804
	35.58	8308.33	6641.67	8191.67		35.58	0.03814	0.06108	0.11804
	35.6	8758.33	6516.67	8191.67		35.6	0.04155	0.05862	0.11804
	35.62	8741.67	6858.33	8000		35.62	0.04143	0.06533	0.11428
	35.64	8458.33	6583.33	8058.33		35.64	0.03928	0.05993	0.11542
	35.66	8483.33	6441.67	8333.33		35.66	0.03947	0.05715	0.12083
	35.68	8458.33	6883.33	8108.33		35.68	0.03928	0.06583	0.1164
	35.7	8366.67	6700	7991.67		35.7	0.03858	0.06222	0.11411
	35.72	8308.33	6625	8083.33		35.72	0.03814	0.06075	0.11591
	35.74	8233.33	6525	8075		35.74	0.03757	0.05879	0.11575
	35.76	8750	6450	8125		35.76	0.04149	0.05731	0.11673
	35.78	8508.33	6608.33	7816.67		35.78	0.03966	0.06042	0.11067
	35.8	8433.33	6400	7933.33		35.8	0.03909	0.05633	0.11297
	35.82	8391.67	6400	7708.33		35.82	0.03877	0.05633	0.10855
	35.84	8525	6383.33	7975		35.84	0.03978	0.056	0.11379
	35.86	8716.67	6433.33	7900		35.86	0.04124	0.05698	0.11231
	35.88	8308.33	6291.67	8125		35.88	0.03814	0.0542	0.11673
	35.9	8508.33	6250	8258.33		35.9	0.03966	0.05338	0.11935
	35.92	8683.33	6333.33	8450		35.92	0.04098	0.05502	0.12312
	35.94	8208.33	6525	8191.67		35.94	0.03738	0.05879	0.11804
	35.96	8116.67	6500	7741.67		35.96	0.03668	0.05829	0.1092
	35.98	8375	6225	7625		35.98	0.03864	0.05289	0.10691
	36	8508.33	6241.67	7808.33		36	0.03966	0.05322	0.11051
	36.02	8533.33	6341.67	8283.33		36.02	0.03985	0.05518	0.11984
	36.04	8241.67	6300	8066.67		36.04	0.03763	0.05436	0.11559
	36.06	8183.33	6208.33	8066.67		36.06	0.03719	0.05256	0.11559
	36.08	8458.33	6258.33	8308.33		36.08	0.03928	0.05355	0.12033
	36.1	8400	6216.67	8250		36.1	0.03883	0.05273	0.11919
	36.12	8208.33	6291.67	7991.67		36.12	0.03738	0.0542	0.11411
	36.14	8316.67	5991.67	7933.33		36.14	0.0382	0.04831	0.11297
	36.16	8366.67	6108.33	7933.33		36.16	0.03858	0.0506	0.11297
	36.18	8366.67	6258.33	8041.67		36.18	0.03858	0.05355	0.1151
	36.2	8633.33	6333.33	7850		36.2	0.0406	0.05502	0.11133
	36.22	8475	6450	8033.33		36.22	0.0394	0.05731	0.11493
	36.24	8658.33	6675	7900		36.24	0.04079	0.06173	0.11231
	36.26	8683.33	6150	7825		36.26	0.04098	0.05142	0.11084
	36.28	8600	6191.67	7825		36.28	0.04035	0.05224	0.11084
	36.3	8608.33	6425	7616.67		36.3	0.04041	0.05682	0.10675
	36.32	8425	6508.33	7716.67		36.32	0.03902	0.05846	0.10871
	36.34	8341.67	6633.33	7741.67		36.34	0.03839	0.06091	0.1092
	36.36	8783.33	6333.33	7758.33		36.36	0.04174	0.05502	0.10953
	36.38	8475	6233.33	7566.67		36.38	0.0394	0.05305	0.10576
	36.4	8516.67	6316.67	7866.67		36.4	0.03972	0.05469	0.11166
	36.42	8600	6600	7658.33		36.42	0.04035	0.06026	0.10756
	36.44	8700	6266.67	7850		36.44	0.04111	0.05371	0.11133
	36.46	8216.67	6466.67	7583.33		36.46	0.03744	0.05764	0.10609
	36.48	8208.33	6425	7725		36.48	0.03738	0.05682	0.10887
	36.5	8400	6233.33	7675		36.5	0.03883	0.05305	0.10789
	36.52	8566.67	6425	7625		36.52	0.0401	0.05682	0.10691
	36.54	8491.67	6083.33	7541.67		36.54	0.03953	0.05011	0.10527
	36.56	8341.67	6125	7650		36.56	0.03839	0.05093	0.1074
	36.58	8116.67	6200	7508.33		36.58	0.03668	0.0524	0.10462
	36.6	7866.67	6258.33	7958.33		36.6	0.03479	0.05355	0.11346
	36.62	8091.67	6291.67	7608.33		36.62	0.03649	0.0542	0.10658
	36.64	8075	6491.67	7450		36.64	0.03637	0.05813	0.10347
	36.66	8141.67	6516.67	7558.33		36.66	0.03687	0.05862	0.1056
	36.68	8566.67	6125	7675		36.68	0.0401	0.05093	0.10789
	36.7	8283.33	6225	7450		36.7	0.03795	0.05289	0.10347
	36.72	8225	6283.33	7158.33		36.72	0.03751	0.05404	0.09774
	36.74	8300	6233.33	7183.33		36.74	0.03807	0.05305	0.09823
	36.76	8233.33	6150	7200		36.76	0.03757	0.05142	0.09856
	36.78	8308.33	6208.33	6991.67		36.78	0.03814	0.05256	0.09447
	36.8	8183.33	6375	7291.67		36.8	0.03719	0.05584	0.10036
	36.82	8141.67	6108.33	7375		36.82	0.03687	0.0506	0.102
	36.84	8066.67	5916.67	7441.67		36.84	0.0363	0.04683	0.10331
	36.86	8100	5633.33	7508.33		36.86	0.03656	0.04126	0.10462
	36.88	8208.33	5750	7583.33		36.88	0.03738	0.04356	0.10609
	36.9	7966.67	6050	7341.67		36.9	0.03554	0.04945	0.10134
	36.92	7850	6125	7241.67		36.92	0.03466	0.05093	0.09938
	36.94	8283.33	6058.33	7416.67		36.94	0.03795	0.04962	0.10282
	36.96	8100	6208.33	7300		36.96	0.03656	0.05256	0.10052
	36.98	8058.33	6141.67	7408.33		36.98	0.03624	0.05125	0.10265
	37	8108.33	5900	7425		37	0.03662	0.0465	0.10298
	37.02	8208.33	6008.33	7483.33		37.02	0.03738	0.04863	0.10413
	37.04	8041.67	5891.67	7483.33		37.04	0.03611	0.04634	0.10413
	37.06	8108.33	6075	7550		37.06	0.03662	0.04994	0.10544
	37.08	8333.33	6041.67	7608.33		37.08	0.03833	0.04929	0.10658
	37.1	8133.33	6125	7483.33		37.1	0.03681	0.05093	0.10413
	37.12	8116.67	5916.67	7816.67		37.12	0.03668	0.04683	0.11067
	37.14	7875	6100	7758.33		37.14	0.03485	0.05043	0.10953
	37.16	7916.67	6366.67	7583.33		37.16	0.03517	0.05567	0.10609
	37.18	8183.33	6391.67	7375		37.18	0.03719	0.05617	0.102
	37.2	8000	6158.33	7316.67		37.2	0.0358	0.05158	0.10085
	37.22	7983.33	6208.33	7558.33		37.22	0.03567	0.05256	0.1056
	37.24	7891.67	6250	7808.33		37.24	0.03498	0.05338	0.11051
	37.26	8275	6066.67	7691.67		37.26	0.03788	0.04978	0.10822
	37.28	8116.67	6300	7283.33		37.28	0.03668	0.05436	0.1002
	37.3	7875	6441.67	7450		37.3	0.03485	0.05715	0.10347
	37.32	7866.67	6191.67	7616.67		37.32	0.03479	0.05224	0.10675
	37.34	8325	5783.33	7533.33		37.34	0.03826	0.04421	0.10511
	37.36	8075	5991.67	7508.33		37.36	0.03637	0.04831	0.10462
	37.38	8158.33	6025	7300		37.38	0.037	0.04896	0.10052
	37.4	8200	6266.67	7275		37.4	0.03732	0.05371	0.10003
	37.42	8150	5925	7175		37.42	0.03694	0.047	0.09807
	37.44	7833.33	5825	7316.67		37.44	0.03453	0.04503	0.10085
	37.46	7716.67	5941.67	7216.67		37.46	0.03365	0.04732	0.09889
	37.48	7766.67	6258.33	7516.67		37.48	0.03403	0.05355	0.10478
	37.5	8075	6116.67	7458.33		37.5	0.03637	0.05076	0.10363
	37.52	7883.33	5966.67	7358.33		37.52	0.03491	0.04781	0.10167
	37.54	7783.33	5858.33	7250		37.54	0.03415	0.04569	0.09954
	37.56	7883.33	6075	7108.33		37.56	0.03491	0.04994	0.09676
	37.58	8083.33	6158.33	7050		37.58	0.03643	0.05158	0.09561
	37.6	7958.33	6116.67	6725		37.6	0.03548	0.05076	0.08923
	37.62	7758.33	5925	7091.67		37.62	0.03396	0.047	0.09643
	37.64	7766.67	6058.33	7300		37.64	0.03403	0.04962	0.10052
	37.66	7891.67	5900	7241.67		37.66	0.03498	0.0465	0.09938
	37.68	7883.33	6075	7141.67		37.68	0.03491	0.04994	0.09741
	37.7	8133.33	6016.67	6883.33		37.7	0.03681	0.0488	0.09234
	37.72	8016.67	5883.33	6875		37.72	0.03592	0.04618	0.09217
	37.74	7866.67	5783.33	6983.33		37.74	0.03479	0.04421	0.0943
	37.76	7758.33	5491.67	7200		37.76	0.03396	0.03848	0.09856
	37.78	7600	5425	6975		37.78	0.03276	0.03717	0.09414
	37.8	7800	5791.67	7233.33		37.8	0.03428	0.04438	0.09921
	37.82	8033.33	5833.33	6808.33		37.82	0.03605	0.04519	0.09086
	37.84	7916.67	5783.33	6725		37.84	0.03517	0.04421	0.08923
	37.86	7725	5691.67	7308.33		37.86	0.03371	0.04241	0.10069
	37.88	7725	5775	6966.67		37.88	0.03371	0.04405	0.09398
	37.9	7875	5475	6691.67		37.9	0.03485	0.03815	0.08857
	37.92	7683.33	5816.67	6966.67		37.92	0.03339	0.04487	0.09398
	37.94	8208.33	6041.67	7158.33		37.94	0.03738	0.04929	0.09774
	37.96	8058.33	5975	6800		37.96	0.03624	0.04798	0.0907
	37.98	7591.67	6008.33	6516.67		37.98	0.0327	0.04863	0.08513
	38	7850	5600	6650		38	0.03466	0.04061	0.08775
	38.02	7841.67	5383.33	6758.33		38.02	0.0346	0.03635	0.08988
	38.04	7733.33	5766.67	6633.33		38.04	0.03377	0.04388	0.08743
	38.06	7791.67	5766.67	6483.33		38.06	0.03422	0.04388	0.08448
	38.08	7891.67	5783.33	6666.67		38.08	0.03498	0.04421	0.08808
	38.1	7966.67	5916.67	6766.67		38.1	0.03554	0.04683	0.09005
	38.12	7908.33	5875	6875		38.12	0.0351	0.04601	0.09217
	38.14	7741.67	5691.67	6700		38.14	0.03384	0.04241	0.08874
	38.16	7758.33	5600	6566.67		38.16	0.03396	0.04061	0.08612
	38.18	7575	5908.33	6600		38.18	0.03257	0.04667	0.08677
	38.2	7683.33	5750	6308.33		38.2	0.03339	0.04356	0.08104
	38.22	7725	5800	6291.67		38.22	0.03371	0.04454	0.08071
	38.24	7591.67	5758.33	6475		38.24	0.0327	0.04372	0.08432
	38.26	7725	5758.33	6475		38.26	0.03371	0.04372	0.08432
	38.28	7816.67	5525	6416.67		38.28	0.03441	0.03914	0.08317
	38.3	7925	5600	6491.67		38.3	0.03523	0.04061	0.08464
	38.32	7716.67	5741.67	6433.33		38.32	0.03365	0.04339	0.0835
	38.34	7466.67	5825	6475		38.34	0.03175	0.04503	0.08432
	38.36	8025	6000	6358.33		38.36	0.03599	0.04847	0.08202
	38.38	8000	5733.33	6366.67		38.38	0.0358	0.04323	0.08219
	38.4	7758.33	5650	6158.33		38.4	0.03396	0.04159	0.07809
	38.42	7933.33	5558.33	6383.33		38.42	0.03529	0.03979	0.08251
	38.44	7950	5866.67	6483.33		38.44	0.03542	0.04585	0.08448
	38.46	7783.33	6050	6458.33		38.46	0.03415	0.04945	0.08399
	38.48	8058.33	5850	6291.67		38.48	0.03624	0.04552	0.08071
	38.5	8000	5791.67	6233.33		38.5	0.0358	0.04438	0.07957
	38.52	7891.67	5841.67	6191.67		38.52	0.03498	0.04536	0.07875
	38.54	7591.67	5616.67	6166.67		38.54	0.0327	0.04094	0.07826
	38.56	7783.33	5500	5875		38.56	0.03415	0.03864	0.07253
	38.58	7800	5466.67	5925		38.58	0.03428	0.03799	0.07351
	38.6	7975	5650	5850		38.6	0.03561	0.04159	0.07204
	38.62	8133.33	5900	5958.33		38.62	0.03681	0.0465	0.07417
	38.64	8066.67	6125	6108.33		38.64	0.0363	0.05093	0.07711
	38.66	7758.33	5716.67	6166.67		38.66	0.03396	0.0429	0.07826
	38.68	7566.67	5841.67	5966.67		38.68	0.03251	0.04536	0.07433
	38.7	7683.33	5791.67	6033.33		38.7	0.03339	0.04438	0.07564
	38.72	7991.67	5758.33	6008.33		38.72	0.03573	0.04372	0.07515
	38.74	7908.33	5850	6025		38.74	0.0351	0.04552	0.07547
	38.76	7616.67	6050	5766.67		38.76	0.03289	0.04945	0.0704
	38.78	7950	5983.33	5675		38.78	0.03542	0.04814	0.0686
	38.8	8175	5691.67	5683.33		38.8	0.03713	0.04241	0.06876
	38.82	8125	5858.33	5900		38.82	0.03675	0.04569	0.07302
	38.84	7750	5783.33	5991.67		38.84	0.0339	0.04421	0.07482
	38.86	7983.33	5825	5983.33		38.86	0.03567	0.04503	0.07466
	38.88	7941.67	5866.67	5916.67		38.88	0.03536	0.04585	0.07335
	38.9	8066.67	5766.67	6025		38.9	0.0363	0.04388	0.07547
	38.92	7700	5791.67	5775		38.92	0.03352	0.04438	0.07056
	38.94	7833.33	5616.67	5716.67		38.94	0.03453	0.04094	0.06942
	38.96	7900	5725	5916.67		38.96	0.03504	0.04307	0.07335
	38.98	8125	5858.33	5858.33		38.98	0.03675	0.04569	0.0722
	39	7850	5950	5741.67		39	0.03466	0.04749	0.06991
	39.02	8033.33	5691.67	5875		39.02	0.03605	0.04241	0.07253
	39.04	8408.33	5483.33	5683.33		39.04	0.0389	0.03832	0.06876
	39.06	8133.33	5733.33	5708.33		39.06	0.03681	0.04323	0.06925
	39.08	8258.33	5525	5500		39.08	0.03776	0.03914	0.06516
	39.1	8083.33	5641.67	5608.33		39.1	0.03643	0.04143	0.06729
	39.12	7925	5858.33	5625		39.12	0.03523	0.04569	0.06762
	39.14	7883.33	5783.33	5508.33		39.14	0.03491	0.04421	0.06532
	39.16	8308.33	5691.67	5625		39.16	0.03814	0.04241	0.06762
	39.18	8133.33	5466.67	5683.33		39.18	0.03681	0.03799	0.06876
	39.2	8066.67	5550	5575		39.2	0.0363	0.03963	0.06663
	39.22	7933.33	5666.67	5733.33		39.22	0.03529	0.04192	0.06974
	39.24	8100	5791.67	5766.67		39.24	0.03656	0.04438	0.0704
	39.26	8216.67	5825	5891.67		39.26	0.03744	0.04503	0.07286
	39.28	8091.67	5583.33	5741.67		39.28	0.03649	0.04028	0.06991
	39.3	8033.33	5933.33	5308.33		39.3	0.03605	0.04716	0.06139
	39.32	8341.67	5841.67	5316.67		39.32	0.03839	0.04536	0.06156
	39.34	8208.33	5716.67	5266.67		39.34	0.03738	0.0429	0.06058
	39.36	8116.67	5633.33	5533.33		39.36	0.03668	0.04126	0.06582
	39.38	7941.67	5475	5441.67		39.38	0.03536	0.03815	0.06401
	39.4	8050	5608.33	5508.33		39.4	0.03618	0.04077	0.06532
	39.42	8150	5791.67	5675		39.42	0.03694	0.04438	0.0686
	39.44	8075	5791.67	5575		39.44	0.03637	0.04438	0.06663
	39.46	8133.33	5683.33	5400		39.46	0.03681	0.04225	0.0632
	39.48	7958.33	5700	5533.33		39.48	0.03548	0.04257	0.06582
	39.5	8258.33	5683.33	5450		39.5	0.03776	0.04225	0.06418
	39.52	8216.67	5916.67	5383.33		39.52	0.03744	0.04683	0.06287
	39.54	8025	6033.33	5516.67		39.54	0.03599	0.04912	0.06549
	39.56	8175	5950	5558.33		39.56	0.03713	0.04749	0.06631
	39.58	8225	5800	5525		39.58	0.03751	0.04454	0.06565
	39.6	8141.67	5933.33	5533.33		39.6	0.03687	0.04716	0.06582
	39.62	8441.67	5625	5408.33		39.62	0.03915	0.0411	0.06336
	39.64	8375	5383.33	5200		39.64	0.03864	0.03635	0.05927
	39.66	7841.67	5291.67	5233.33		39.66	0.0346	0.03455	0.05992
	39.68	8100	5641.67	5475		39.68	0.03656	0.04143	0.06467
	39.7	8358.33	5700	5466.67		39.7	0.03852	0.04257	0.06451
	39.72	8041.67	5683.33	5516.67		39.72	0.03611	0.04225	0.06549
	39.74	7908.33	5608.33	5225		39.74	0.0351	0.04077	0.05976
	39.76	8225	5875	4933.33		39.76	0.03751	0.04601	0.05403
	39.78	8283.33	6200	5133.33		39.78	0.03795	0.0524	0.05796
	39.8	8241.67	5716.67	5525		39.8	0.03763	0.0429	0.06565
	39.82	8058.33	5741.67	5300		39.82	0.03624	0.04339	0.06123
	39.84	7925	6033.33	5083.33		39.84	0.03523	0.04912	0.05697
	39.86	8283.33	5900	5083.33		39.86	0.03795	0.0465	0.05697
	39.88	8291.67	5566.67	5083.33		39.88	0.03801	0.03995	0.05697
	39.9	8366.67	5558.33	5183.33		39.9	0.03858	0.03979	0.05894
	39.92	8275	5791.67	5066.67		39.92	0.03788	0.04438	0.05665
	39.94	8150	5733.33	4833.33		39.94	0.03694	0.04323	0.05206
	39.96	8125	5841.67	4691.67		39.96	0.03675	0.04536	0.04928
	39.98	8358.33	5575	4933.33		39.98	0.03852	0.04012	0.05403
	40	8241.67	5616.67	5241.67		40	0.03763	0.04094	0.06009
	40.02	7975	5808.33	5191.67		40.02	0.03561	0.0447	0.0591
	40.04	8316.67	5475	5200		40.04	0.0382	0.03815	0.05927
	40.06	8650	5600	5391.67		40.06	0.04073	0.04061	0.06303
	40.08	8200	5858.33	5341.67		40.08	0.03732	0.04569	0.06205
	40.1	8025	5875	5000		40.1	0.03599	0.04601	0.05534
	40.12	8125	5675	5125		40.12	0.03675	0.04208	0.05779
	40.14	8208.33	5800	4991.67		40.14	0.03738	0.04454	0.05517
	40.16	8033.33	5708.33	4975		40.16	0.03605	0.04274	0.05485
	40.18	7941.67	5733.33	4975		40.18	0.03536	0.04323	0.05485
	40.2	8050	5625	5041.67		40.2	0.03618	0.0411	0.05616
	40.22	7875	5775	4900		40.22	0.03485	0.04405	0.05337
	40.24	7791.67	5858.33	4791.67		40.24	0.03422	0.04569	0.05124
	40.26	8083.33	5783.33	4783.33		40.26	0.03643	0.04421	0.05108
	40.28	8041.67	6025	4925		40.28	0.03611	0.04896	0.05386
	40.3	7983.33	5916.67	4975		40.3	0.03567	0.04683	0.05485
	40.32	8150	5525	4925		40.32	0.03694	0.03914	0.05386
	40.34	8241.67	5800	4866.67		40.34	0.03763	0.04454	0.05272
	40.36	8241.67	5875	4875		40.36	0.03763	0.04601	0.05288
	40.38	8316.67	5583.33	4900		40.38	0.0382	0.04028	0.05337
	40.4	8400	5675	4800		40.4	0.03883	0.04208	0.05141
	40.42	8216.67	5666.67	4775		40.42	0.03744	0.04192	0.05092
	40.44	8016.67	5875	4841.67		40.44	0.03592	0.04601	0.05223
	40.46	8308.33	5958.33	4808.33		40.46	0.03814	0.04765	0.05157
	40.48	8183.33	5816.67	4716.67		40.48	0.03719	0.04487	0.04977
	40.5	8033.33	5850	4675		40.5	0.03605	0.04552	0.04895
	40.52	8025	5891.67	4758.33		40.52	0.03599	0.04634	0.05059
	40.54	7941.67	5800	4875		40.54	0.03536	0.04454	0.05288
	40.56	8175	5708.33	4858.33		40.56	0.03713	0.04274	0.05255
	40.58	8125	5675	4650		40.58	0.03675	0.04208	0.04846
	40.6	8016.67	5441.67	4625		40.6	0.03592	0.0375	0.04797
	40.62	8200	5558.33	4825		40.62	0.03732	0.03979	0.0519
	40.64	8258.33	5741.67	4833.33		40.64	0.03776	0.04339	0.05206
	40.66	8091.67	5833.33	4791.67		40.66	0.03649	0.04519	0.05124
	40.68	8050	5516.67	4925		40.68	0.03618	0.03897	0.05386
	40.7	7900	5716.67	4950		40.7	0.03504	0.0429	0.05436
	40.72	7791.67	5683.33	5008.33		40.72	0.03422	0.04225	0.0555
	40.74	8083.33	5558.33	4833.33		40.74	0.03643	0.03979	0.05206
	40.76	8341.67	5658.33	5000		40.76	0.03839	0.04176	0.05534
	40.78	8150	5850	4950		40.78	0.03694	0.04552	0.05436
	40.8	7875	5900	4808.33		40.8	0.03485	0.0465	0.05157
	40.82	8233.33	5833.33	4691.67		40.82	0.03757	0.04519	0.04928
	40.84	8175	5800	4725		40.84	0.03713	0.04454	0.04993
	40.86	8191.67	5958.33	4775		40.86	0.03725	0.04765	0.05092
	40.88	8133.33	5750	4800		40.88	0.03681	0.04356	0.05141
	40.9	8183.33	5691.67	4616.67		40.9	0.03719	0.04241	0.04781
	40.92	8250	5875	4658.33		40.92	0.0377	0.04601	0.04862
	40.94	8425	5708.33	4616.67		40.94	0.03902	0.04274	0.04781
	40.96	8175	5708.33	4466.67		40.96	0.03713	0.04274	0.04486
	40.98	8083.33	6050	4591.67		40.98	0.03643	0.04945	0.04732
	41	8058.33	5925	4650		41	0.03624	0.047	0.04846
	41.02	8375	6008.33	4691.67		41.02	0.03864	0.04863	0.04928
	41.04	8641.67	6033.33	4850		41.04	0.04067	0.04912	0.05239
	41.06	8350	5875	4766.67		41.06	0.03845	0.04601	0.05075
	41.08	8283.33	5641.67	4433.33		41.08	0.03795	0.04143	0.0442
	41.1	8233.33	5766.67	4591.67		41.1	0.03757	0.04388	0.04732
	41.12	8375	5575	4558.33		41.12	0.03864	0.04012	0.04666
	41.14	8316.67	5750	4233.33		41.14	0.0382	0.04356	0.04028
	41.16	8100	5758.33	4333.33		41.16	0.03656	0.04372	0.04224
	41.18	7850	5858.33	4758.33		41.18	0.03466	0.04569	0.05059
	41.2	7900	6000	4566.67		41.2	0.03504	0.04847	0.04682
	41.22	8050	5916.67	4516.67		41.22	0.03618	0.04683	0.04584
	41.24	7958.33	5916.67	4375		41.24	0.03548	0.04683	0.04306
	41.26	8208.33	5733.33	4341.67		41.26	0.03738	0.04323	0.0424
	41.28	8300	5708.33	4441.67		41.28	0.03807	0.04274	0.04437
	41.3	7883.33	5666.67	4433.33		41.3	0.03491	0.04192	0.0442
	41.32	7841.67	5691.67	4316.67		41.32	0.0346	0.04241	0.04191
	41.34	8075	6141.67	4408.33		41.34	0.03637	0.05125	0.04371
	41.36	8258.33	5883.33	4491.67		41.36	0.03776	0.04618	0.04535
	41.38	8258.33	5725	4425		41.38	0.03776	0.04307	0.04404
	41.4	8300	5691.67	4450		41.4	0.03807	0.04241	0.04453
	41.42	7958.33	5658.33	4325		41.42	0.03548	0.04176	0.04208
	41.44	8091.67	5833.33	4350		41.44	0.03649	0.04519	0.04257
	41.46	7816.67	5850	4433.33		41.46	0.03441	0.04552	0.0442
	41.48	7991.67	5683.33	4350		41.48	0.03573	0.04225	0.04257
	41.5	8158.33	5733.33	4358.33		41.5	0.037	0.04323	0.04273
	41.52	7941.67	5858.33	4408.33		41.52	0.03536	0.04569	0.04371
	41.54	8058.33	5991.67	4350		41.54	0.03624	0.04831	0.04257
	41.56	8166.67	5816.67	4466.67		41.56	0.03706	0.04487	0.04486
	41.58	7891.67	5783.33	4583.33		41.58	0.03498	0.04421	0.04715
	41.6	8283.33	5966.67	4491.67		41.6	0.03795	0.04781	0.04535
	41.62	8166.67	6000	4575		41.62	0.03706	0.04847	0.04699
	41.64	7950	5841.67	4341.67		41.64	0.03542	0.04536	0.0424
	41.66	7850	5683.33	4425		41.66	0.03466	0.04225	0.04404
	41.68	7991.67	5825	4433.33		41.68	0.03573	0.04503	0.0442
	41.7	8041.67	5850	4141.67		41.7	0.03611	0.04552	0.03847
	41.72	7883.33	5658.33	4258.33		41.72	0.03491	0.04176	0.04077
	41.74	8183.33	5750	4500		41.74	0.03719	0.04356	0.04551
	41.76	8158.33	5908.33	4458.33		41.76	0.037	0.04667	0.0447
	41.78	8283.33	5825	4608.33		41.78	0.03795	0.04503	0.04764
	41.8	8166.67	5583.33	4491.67		41.8	0.03706	0.04028	0.04535
	41.82	8141.67	5550	4316.67		41.82	0.03687	0.03963	0.04191
	41.84	8308.33	5566.67	4350		41.84	0.03814	0.03995	0.04257
	41.86	8291.67	5608.33	4250		41.86	0.03801	0.04077	0.0406
	41.88	8091.67	5466.67	4350		41.88	0.03649	0.03799	0.04257
	41.9	8083.33	5608.33	4308.33		41.9	0.03643	0.04077	0.04175
	41.92	8050	5741.67	4325		41.92	0.03618	0.04339	0.04208
	41.94	8100	5758.33	4400		41.94	0.03656	0.04372	0.04355
	41.96	8200	5550	4275		41.96	0.03732	0.03963	0.04109
	41.98	8008.33	5658.33	4341.67		41.98	0.03586	0.04176	0.0424
	42	8166.67	5825	4391.67		42	0.03706	0.04503	0.04339
	42.02	8025	5566.67	4216.67		42.02	0.03599	0.03995	0.03995
	42.04	7691.67	5783.33	4450		42.04	0.03346	0.04421	0.04453
	42.06	7975	5883.33	4383.33		42.06	0.03561	0.04618	0.04322
	42.08	8083.33	5433.33	4300		42.08	0.03643	0.03733	0.04158
	42.1	8058.33	5508.33	4316.67		42.1	0.03624	0.03881	0.04191
	42.12	8116.67	5550	4300		42.12	0.03668	0.03963	0.04158
	42.14	8125	5508.33	4458.33		42.14	0.03675	0.03881	0.0447
	42.16	8091.67	5466.67	4600		42.16	0.03649	0.03799	0.04748
	42.18	7900	5650	4408.33		42.18	0.03504	0.04159	0.04371
	42.2	8166.67	5666.67	4441.67		42.2	0.03706	0.04192	0.04437
	42.22	8275	5366.67	4533.33		42.22	0.03788	0.03602	0.04617
	42.24	8141.67	5608.33	4566.67		42.24	0.03687	0.04077	0.04682
	42.26	8075	5783.33	4450		42.26	0.03637	0.04421	0.04453
	42.28	8391.67	5775	4458.33		42.28	0.03877	0.04405	0.0447
	42.3	8450	5916.67	4591.67		42.3	0.03921	0.04683	0.04732
	42.32	8008.33	5858.33	4350		42.32	0.03586	0.04569	0.04257
	42.34	8125	5566.67	4375		42.34	0.03675	0.03995	0.04306
	42.36	8425	5550	4691.67		42.36	0.03902	0.03963	0.04928
	42.38	8283.33	5925	4625		42.38	0.03795	0.047	0.04797
	42.4	8366.67	5850	4541.67		42.4	0.03858	0.04552	0.04633
	42.42	8483.33	5808.33	4266.67		42.42	0.03947	0.0447	0.04093
	42.44	8391.67	6025	4400		42.44	0.03877	0.04896	0.04355
	42.46	8391.67	6025	4733.33		42.46	0.03877	0.04896	0.0501
	42.48	8266.67	5666.67	4833.33		42.48	0.03782	0.04192	0.05206
	42.5	8475	5716.67	4725		42.5	0.0394	0.0429	0.04993
	42.52	8600	5825	4741.67		42.52	0.04035	0.04503	0.05026
	42.54	8366.67	5958.33	4783.33		42.54	0.03858	0.04765	0.05108
	42.56	8250	5708.33	4633.33		42.56	0.0377	0.04274	0.04813
	42.58	8025	5658.33	4675		42.58	0.03599	0.04176	0.04895
	42.6	8066.67	5558.33	4791.67		42.6	0.0363	0.03979	0.05124
	42.62	8308.33	5750	4791.67		42.62	0.03814	0.04356	0.05124
	42.64	8391.67	5941.67	4666.67		42.64	0.03877	0.04732	0.04879
	42.66	8575	5808.33	4633.33		42.66	0.04016	0.0447	0.04813
	42.68	8733.33	5750	4625		42.68	0.04136	0.04356	0.04797
	42.7	8633.33	5950	4733.33		42.7	0.0406	0.04749	0.0501
	42.72	8533.33	5883.33	4950		42.72	0.03985	0.04618	0.05436
	42.74	8383.33	5750	5033.33		42.74	0.03871	0.04356	0.05599
	42.76	8433.33	5900	5183.33		42.76	0.03909	0.0465	0.05894
	42.78	8800	5958.33	5183.33		42.78	0.04187	0.04765	0.05894
	42.8	8591.67	5583.33	5050		42.8	0.04029	0.04028	0.05632
	42.82	8591.67	5600	5033.33		42.82	0.04029	0.04061	0.05599
	42.84	8641.67	5950	5183.33		42.84	0.04067	0.04749	0.05894
	42.86	8666.67	6041.67	5166.67		42.86	0.04086	0.04929	0.05861
	42.88	8883.33	6091.67	5316.67		42.88	0.0425	0.05027	0.06156
	42.9	8675	6025	5641.67		42.9	0.04092	0.04896	0.06794
	42.92	8675	5891.67	5266.67		42.92	0.04092	0.04634	0.06058
	42.94	8708.33	5908.33	5383.33		42.94	0.04117	0.04667	0.06287
	42.96	8525	5916.67	5458.33		42.96	0.03978	0.04683	0.06434
	42.98	8450	5775	5391.67		42.98	0.03921	0.04405	0.06303
	43	8716.67	5858.33	5591.67		43	0.04124	0.04569	0.06696
	43.02	8733.33	5875	5675		43.02	0.04136	0.04601	0.0686
	43.04	8691.67	6175	5716.67		43.04	0.04105	0.05191	0.06942
	43.06	8533.33	6225	5900		43.06	0.03985	0.05289	0.07302
	43.08	8316.67	6333.33	6150		43.08	0.0382	0.05502	0.07793
	43.1	8566.67	6283.33	5975		43.1	0.0401	0.05404	0.07449
	43.12	8908.33	6291.67	5625		43.12	0.04269	0.0542	0.06762
	43.14	8891.67	6091.67	5900		43.14	0.04257	0.05027	0.07302
	43.16	8758.33	5958.33	5850		43.16	0.04155	0.04765	0.07204
	43.18	8741.67	5925	5866.67		43.18	0.04143	0.047	0.07236
	43.2	8725	6008.33	6166.67		43.2	0.0413	0.04863	0.07826
	43.22	8866.67	6191.67	6433.33		43.22	0.04238	0.05224	0.0835
	43.24	8866.67	6025	6483.33		43.24	0.04238	0.04896	0.08448
	43.26	8883.33	6041.67	6533.33		43.26	0.0425	0.04929	0.08546
	43.28	9058.33	6091.67	6391.67		43.28	0.04383	0.05027	0.08268
	43.3	9050	6133.33	6191.67		43.3	0.04377	0.05109	0.07875
	43.32	8950	6208.33	6216.67		43.32	0.04301	0.05256	0.07924
	43.34	9233.33	6458.33	6175		43.34	0.04516	0.05748	0.07842
	43.36	9350	6466.67	6183.33		43.36	0.04604	0.05764	0.07859
	43.38	9500	6216.67	6333.33		43.38	0.04718	0.05273	0.08153
	43.4	9258.33	6083.33	6375		43.4	0.04535	0.05011	0.08235
	43.42	9141.67	5900	6125		43.42	0.04446	0.0465	0.07744
	43.44	9250	6175	6100		43.44	0.04528	0.05191	0.07695
	43.46	9225	6383.33	6041.67		43.46	0.0451	0.056	0.0758
	43.48	8966.67	6475	6016.67		43.48	0.04313	0.0578	0.07531
	43.5	9116.67	6250	6241.67		43.5	0.04427	0.05338	0.07973
	43.52	9200	6175	6291.67		43.52	0.04491	0.05191	0.08071
	43.54	9225	6333.33	6241.67		43.54	0.0451	0.05502	0.07973
	43.56	9133.33	6416.67	6275		43.56	0.0444	0.05666	0.08039
	43.58	9466.67	6408.33	6216.67		43.58	0.04693	0.05649	0.07924
	43.6	9633.33	6358.33	6241.67		43.6	0.04819	0.05551	0.07973
	43.62	9625	6325	5908.33		43.62	0.04813	0.05486	0.07318
	43.64	9683.33	6550	5975		43.64	0.04857	0.05928	0.07449
	43.66	9566.67	6441.67	6250		43.66	0.04769	0.05715	0.0799
	43.68	9425	6583.33	6016.67		43.68	0.04661	0.05993	0.07531
	43.7	9400	6608.33	5783.33		43.7	0.04642	0.06042	0.07073
	43.72	9450	6250	6058.33		43.72	0.0468	0.05338	0.07613
	43.74	9466.67	6133.33	6125		43.74	0.04693	0.05109	0.07744
	43.76	9700	6333.33	5950		43.76	0.0487	0.05502	0.074
	43.78	9733.33	6433.33	5975		43.78	0.04895	0.05698	0.07449
	43.8	9516.67	6366.67	6108.33		43.8	0.04731	0.05567	0.07711
	43.82	9533.33	6375	6066.67		43.82	0.04744	0.05584	0.07629
	43.84	9616.67	6375	5916.67		43.84	0.04807	0.05584	0.07335
	43.86	9700	6166.67	5891.67		43.86	0.0487	0.05174	0.07286
	43.88	9516.67	6225	5750		43.88	0.04731	0.05289	0.07007
	43.9	9450	6216.67	5841.67		43.9	0.0468	0.05273	0.07187
	43.92	9591.67	6133.33	5883.33		43.92	0.04788	0.05109	0.07269
	43.94	9616.67	6400	5691.67		43.94	0.04807	0.05633	0.06893
	43.96	9850	6533.33	5841.67		43.96	0.04984	0.05895	0.07187
	43.98	9750	6400	6266.67		43.98	0.04908	0.05633	0.08022
	44	9775	6341.67	6200		44	0.04927	0.05518	0.07891
	44.02	10025	6483.33	5933.33		44.02	0.05117	0.05797	0.07367
	44.04	9916.67	6466.67	5825		44.04	0.05034	0.05764	0.07155
	44.06	9691.67	6325	5933.33		44.06	0.04864	0.05486	0.07367
	44.08	9708.33	6383.33	6083.33		44.08	0.04876	0.056	0.07662
	44.1	9675	6508.33	5933.33		44.1	0.04851	0.05846	0.07367
	44.12	9700	6691.67	5791.67		44.12	0.0487	0.06206	0.07089
	44.14	9733.33	6350	5733.33		44.14	0.04895	0.05535	0.06974
	44.16	9808.33	6441.67	5716.67		44.16	0.04952	0.05715	0.06942
	44.18	9491.67	6758.33	5908.33		44.18	0.04712	0.06337	0.07318
	44.2	9616.67	6483.33	5841.67		44.2	0.04807	0.05797	0.07187
	44.22	9891.67	6350	5700		44.22	0.05015	0.05535	0.06909
	44.24	10000	6416.67	5908.33		44.24	0.05098	0.05666	0.07318
	44.26	10266.7	6691.67	6016.67		44.26	0.053	0.06206	0.07531
	44.28	10200	6591.67	6058.33		44.28	0.05249	0.0601	0.07613
	44.3	9991.67	6375	5991.67		44.3	0.05091	0.05584	0.07482
	44.32	9841.67	6566.67	5800		44.32	0.04978	0.0596	0.07105
	44.34	9633.33	6550	5666.67		44.34	0.04819	0.05928	0.06844
	44.36	9708.33	6466.67	5416.67		44.36	0.04876	0.05764	0.06352
	44.38	9858.33	6308.33	5541.67		44.38	0.0499	0.05453	0.06598
	44.4	9950	6133.33	5625		44.4	0.0506	0.05109	0.06762
	44.42	9650	6066.67	5675		44.42	0.04832	0.04978	0.0686
	44.44	9433.33	6308.33	5841.67		44.44	0.04668	0.05453	0.07187
	44.46	9558.33	6525	5883.33		44.46	0.04762	0.05879	0.07269
	44.48	9741.67	6466.67	5833.33		44.48	0.04902	0.05764	0.07171
	44.5	9583.33	6625	5783.33		44.5	0.04781	0.06075	0.07073
	44.52	9616.67	6633.33	5575		44.52	0.04807	0.06091	0.06663
	44.54	9675	6600	5558.33		44.54	0.04851	0.06026	0.06631
	44.56	9641.67	6616.67	5700		44.56	0.04826	0.06059	0.06909
	44.58	9950	6375	5708.33		44.58	0.0506	0.05584	0.06925
	44.6	10016.7	6166.67	5508.33		44.6	0.0511	0.05174	0.06532
	44.62	9858.33	6200	5341.67		44.62	0.0499	0.0524	0.06205
	44.64	9775	6341.67	5458.33		44.64	0.04927	0.05518	0.06434
	44.66	9775	6341.67	5475		44.66	0.04927	0.05518	0.06467
	44.68	9691.67	6466.67	5491.67		44.68	0.04864	0.05764	0.065
	44.7	9333.33	6416.67	5658.33		44.7	0.04592	0.05666	0.06827
	44.72	9408.33	6441.67	5641.67		44.72	0.04649	0.05715	0.06794
	44.74	9625	6441.67	5675		44.74	0.04813	0.05715	0.0686
	44.76	9658.33	6350	5425		44.76	0.04838	0.05535	0.06369
	44.78	9725	6283.33	5275		44.78	0.04889	0.05404	0.06074
	44.8	9483.33	6400	5583.33		44.8	0.04706	0.05633	0.0668
	44.82	9291.67	6475	5791.67		44.82	0.0456	0.0578	0.07089
	44.84	9241.67	6425	5675		44.84	0.04522	0.05682	0.0686
	44.86	9400	6425	5575		44.86	0.04642	0.05682	0.06663
	44.88	9675	6441.67	5475		44.88	0.04851	0.05715	0.06467
	44.9	9875	6383.33	5483.33		44.9	0.05003	0.056	0.06483
	44.92	9716.67	6325	5425		44.92	0.04883	0.05486	0.06369
[truncated: 754 more rows]

## Sheet: Figure 2b
		data 1	data 2	data 3
Figure 2b	399.675	0	0	0
	400.157	79.8911	66.2414	61.9113
	400.639	79.6431	66.3656	62.0525
	401.121	79.478	66.4287	62.1951
	401.603	79.3544	66.4321	62.3143
	402.085	79.2297	66.3696	62.3829
	402.567	79.084	66.2444	62.3856
	403.05	78.9282	66.08	62.3254
	403.532	78.7963	65.9161	62.2239
	404.014	78.7263	65.7959	62.1121
	404.496	78.7384	65.7465	62.0198
	404.978	78.8221	65.7673	61.9672
	405.46	78.938	65.8275	61.9614
	405.942	79.0352	65.8799	61.9986
	406.424	79.0755	65.8833	62.0692
	406.906	79.0517	65.8231	62.1637
	407.389	78.9874	65.717	62.2768
	407.871	78.9193	65.6028	62.4047
	408.353	78.8753	65.5185	62.5425
	408.835	78.8368	65.4769	62.6709
	409.317	78.7907	65.478	62.78
	409.799	78.75	65.5216	62.8753
	410.281	78.7282	65.6217	62.9871
	410.763	78.6133	65.6979	63.0375
	411.245	78.5086	65.7885	63.081
	411.728	78.3821	65.8881	63.1094
	412.21	78.2725	66.0251	63.1491
	412.692	78.1892	66.1826	63.182
	413.174	78.127	66.3305	63.1848
	413.656	78.0299	66.4302	63.1485
	414.138	77.9935	66.4962	63.1174
	414.62	77.9351	66.4815	63.0376
	415.103	77.8605	66.3875	62.9264
	415.585	77.8211	66.2566	62.8056
	416.067	77.8367	66.1154	62.6832
	416.549	77.9006	65.9754	62.5567
	417.031	77.9823	65.8316	62.4186
	417.513	78.0591	65.6924	62.2818
	417.995	78.1198	65.538	62.1347
	418.477	78.2079	65.4133	62.0305
	418.959	78.2178	65.32	61.9658
	419.442	78.1678	65.3038	61.9845
	419.924	78.1137	65.3746	62.0833
	420.406	78.0526	65.5062	62.2401
	420.888	77.9614	65.6552	62.4211
	421.37	77.8231	65.7871	62.6091
	421.852	77.7258	65.8828	62.7972
	422.334	77.6058	65.9297	62.9316
	422.816	77.4415	65.9295	63.0428
	423.298	77.2877	65.9244	63.1351
	423.781	77.147	65.9781	63.2629
	424.263	77.0454	66.0339	63.3453
	424.745	76.9593	66.0892	63.3902
	425.227	76.8639	66.1307	63.4094
	425.709	76.7519	66.1346	63.4056
	426.191	76.6425	66.0649	63.3475
	426.673	76.5276	65.951	63.2564
	427.155	76.4324	65.8199	63.1516
	427.637	76.374	65.6933	63.0387
	428.12	76.3536	65.5871	62.9241
	428.602	76.3541	65.5118	62.822
	429.084	76.3586	65.4442	62.7169
	429.566	76.3547	65.391	62.6347
	430.048	76.3621	65.3192	62.5453
	430.53	76.3716	65.2615	62.47
	431.012	76.3821	65.2178	62.4257
	431.494	76.4119	65.2081	62.4183
	431.977	76.4584	65.2322	62.4465
	432.459	76.5054	65.2742	62.5014
	432.941	76.527	65.3092	62.5707
	433.423	76.5236	65.3182	62.6532
	433.905	76.4718	65.2862	62.736
	434.387	76.3829	65.2237	62.8218
	434.869	76.2708	65.1463	62.9087
	435.351	76.1478	65.0732	62.9909
	435.834	76.0209	65.0136	63.0603
	436.316	75.8764	64.9558	63.104
	436.798	75.7078	64.8877	63.1085
	437.28	75.6099	64.8402	63.0941
	437.762	75.4726	64.7609	63.0492
	438.244	75.3285	64.6703	62.9843
	438.726	75.1877	64.5715	62.9172
	439.208	75.0742	64.4793	62.8495
	439.69	74.9894	64.4015	62.7799
	440.173	74.9231	64.349	62.7197
	440.655	74.8818	64.3039	62.6504
	441.137	74.8763	64.2695	62.5706
	441.619	74.889	64.2376	62.4907
	442.101	74.8642	64.2191	62.4312
	442.583	74.8816	64.2171	62.3825
	443.065	74.9378	64.2361	62.3552
	443.547	75.0219	64.2734	62.3531
	444.029	75.147	64.3274	62.3758
	444.512	75.1811	64.3296	62.3865
	444.994	75.312	64.3396	62.3808
	445.476	75.4344	64.3363	62.3984
	445.958	75.5248	64.3286	62.431
	446.44	75.601	64.339	62.4633
	446.922	75.6586	64.3833	62.5067
	447.404	75.6946	64.4634	62.5597
	447.886	75.6971	64.5615	62.6191
	448.368	75.69	64.6709	62.696
	448.851	75.6333	64.7379	62.7116
	449.333	75.5063	64.7561	62.7055
	449.815	75.395	64.782	62.7323
	450.297	75.3002	64.7793	62.7336
	450.779	75.2501	64.7765	62.7327
	451.261	75.2125	64.7756	62.7083
	451.743	75.2025	64.7718	62.6568
	452.226	75.2066	64.7491	62.5673
	452.708	75.2122	64.6986	62.4449
	453.19	75.206	64.6433	62.3347
	453.672	75.2098	64.557	62.2112
	454.154	75.2324	64.469	62.1103
	454.636	75.2765	64.3893	62.0416
	455.118	75.3397	64.3202	62.0034
	455.6	75.4199	64.2583	61.9887
	456.082	75.5013	64.1909	61.9813
	456.565	75.5687	64.1112	61.9703
	457.047	75.6353	64.0405	61.9619
	457.529	75.6482	63.9664	61.9475
	458.011	75.6398	63.9232	61.9503
	458.493	75.6709	63.9442	61.9738
	458.975	75.6495	63.9983	62.031
	459.457	75.5768	64.077	62.0876
	459.939	75.5568	64.1645	62.1422
	460.421	75.4544	64.2206	62.179
	460.904	75.3267	64.2437	62.1927
	461.386	75.1893	64.2376	62.1845
	461.868	75.0625	64.2112	62.1643
	462.35	74.9654	64.1797	62.1439
	462.832	74.8866	64.1508	62.1179
	463.314	74.8256	64.1078	62.0767
	463.796	74.7802	64.0447	62.019
	464.278	74.7305	63.9747	61.9684
	464.76	74.6829	63.8847	61.9061
	465.243	74.6385	63.8074	61.8615
	465.725	74.6272	63.7165	61.7845
	466.207	74.6414	63.6474	61.706
	466.689	74.6834	63.608	61.6254
	467.171	74.7723	63.6114	61.5526
	467.653	74.8744	63.6322	61.4778
	468.135	74.9727	63.6546	61.4017
	468.617	75.0562	63.6683	61.3303
	469.099	75.1512	63.6877	61.2818
	469.582	75.2071	63.6827	61.2432
	470.064	75.2537	63.6752	61.2294
	470.546	75.2935	63.6598	61.2311
	471.028	75.2872	63.6239	61.2446
	471.51	75.2776	63.5836	61.2701
	471.992	75.2231	63.5397	61.313
	472.474	75.1444	63.5061	61.3741
	472.957	75.0289	63.4754	61.4472
	473.439	74.888	63.4352	61.5051
	473.921	74.7437	63.4141	61.578
	474.403	74.6144	63.3992	61.65
	474.885	74.4793	63.3765	61.7015
	475.367	74.3646	63.3444	61.7343
	475.849	74.2772	63.3306	61.7704
	476.331	74.1959	63.2696	61.7473
	476.813	74.1174	63.2061	61.7043
	477.296	74.0822	63.1525	61.6489
	477.778	74.0575	63.1188	61.5797
	478.26	74.0953	63.1047	61.4864
	478.742	74.1559	63.1152	61.3993
	479.224	74.2211	63.1391	61.3325
	479.706	74.3077	63.1436	61.2476
	480.188	74.3922	63.1404	61.1709
	480.67	74.4641	63.1148	61.1114
	481.152	74.5357	63.0919	61.0783
	481.635	74.6329	63.0883	61.0727
	482.117	74.7131	63.0973	61.0933
	482.599	74.7747	63.1025	61.1171
	483.081	74.8046	63.0902	61.1357
	483.563	74.7872	63.0706	61.1692
	484.045	74.7635	63.0513	61.2106
	484.527	74.7045	62.9928	61.2292
	485.009	74.6073	62.9333	61.2617
	485.491	74.5146	62.8863	61.3161
	485.974	74.4055	62.8781	61.402
	486.456	74.2931	62.8419	61.4454
	486.938	74.1768	62.8226	61.4935
	487.42	74.0789	62.7942	61.5226
	487.902	73.9597	62.7494	61.5265
	488.384	73.8382	62.69	61.5077
	488.866	73.7359	62.6233	61.4725
	489.348	73.6907	62.565	61.4256
	489.831	73.6764	62.511	61.3619
	490.313	73.6946	62.4608	61.2854
	490.795	73.7328	62.4031	61.1948
	491.277	73.7716	62.3311	61.0951
	491.759	73.8286	62.2666	61.005
	492.241	73.8915	62.179	60.9012
	492.723	73.9267	62.1023	60.832
	493.205	74.009	62.0484	60.7828
	493.688	74.0402	62.014	60.765
	494.17	74.0807	61.985	60.7423
	494.652	74.1244	61.9699	60.7315
	495.134	74.1523	61.9409	60.7092
	495.616	74.1342	61.912	60.6948
	496.098	74.0776	61.8751	60.6731
	496.58	74.0013	61.8444	60.6526
	497.062	73.9548	61.8365	60.6436
	497.544	73.8744	61.8421	60.6377
	498.027	73.79	61.8633	60.6369
	498.509	73.7406	61.9022	60.652
	498.991	73.6254	61.9258	60.6542
	499.473	73.5228	61.9154	60.6223
	499.955	73.4576	61.9223	60.6086
	500.437	73.3991	61.905	60.572
	500.919	73.3513	61.8995	60.5472
	501.401	73.3297	61.9008	60.519
	501.884	73.3426	61.9092	60.4885
	502.366	73.3868	61.9389	60.4814
	502.848	73.4434	61.9551	60.4685
	503.33	73.5088	61.9645	60.4555
	503.812	73.5905	61.9691	60.4449
	504.294	73.6701	61.9756	60.4465
	504.776	73.7542	61.9933	60.4583
	505.258	73.8543	62.0292	60.4793
	505.74	73.9409	62.062	60.506
	506.223	73.9871	62.0909	60.5267
	506.705	74.0387	62.1138	60.5379
	507.187	74.0457	62.118	60.5484
	507.669	74.0328	62.103	60.5502
	508.151	73.999	62.0781	60.5567
	508.633	73.9588	62.0506	60.5793
	509.115	73.9287	62.0222	60.6162
	509.597	73.8625	61.9871	60.663
	510.079	73.7989	61.9625	60.713
	510.562	73.6675	61.9172	60.773
	511.044	73.598	61.8723	60.8269
	511.526	73.4685	61.819	60.8791
	512.008	73.3495	61.7749	60.9302
	512.49	73.2739	61.7526	60.9788
	512.972	73.2334	61.7463	61.0191
	513.454	73.1632	61.7273	61.0422
	513.936	73.1099	61.6993	61.0398
	514.418	73.069	61.6529	61.0069
	514.901	73.0398	61.5862	60.9441
	515.383	73.0257	61.507	60.8586
	515.865	73.032	61.4285	60.7611
	516.347	73.076	61.3593	60.663
	516.829	73.1044	61.3148	60.5893
	517.311	73.1644	61.2846	60.5066
	517.793	73.2043	61.2433	60.4303
	518.275	73.1625	61.1885	60.3943
	518.758	73.158	61.1277	60.3235
	519.24	73.1435	61.0656	60.2753
	519.722	73.1121	61.0003	60.243
	520.204	73.0684	60.9374	60.2283
	520.686	73.0126	60.8777	60.2298
	521.168	72.9398	60.8156	60.2423
	521.65	72.8428	60.7418	60.2592
	522.132	72.715	60.6473	60.2754
	522.615	72.5605	60.5323	60.2881
	523.097	72.392	60.3913	60.2993
	523.579	72.1757	60.2275	60.3112
	524.061	71.9661	60.067	60.3233
	524.543	71.7506	59.918	60.3533
	525.025	71.5442	59.7534	60.359
	525.507	71.3536	59.5919	60.3494
	525.989	71.1624	59.4154	60.3163
	526.471	70.9871	59.2403	60.2608
	526.954	70.8384	59.0947	60.2037
	527.436	70.7262	58.9856	60.1389
	527.918	70.6291	58.9002	60.0737
	528.4	70.5864	58.8496	60.0101
	528.882	70.5782	58.826	59.9479
	529.364	70.5981	58.8201	59.8858
	529.846	70.6399	58.8241	59.8246
	530.328	70.6993	58.835	59.7677
	530.811	70.7747	58.8554	59.7213
	531.293	70.8652	58.8903	59.6912
	531.775	70.9682	58.9425	59.6811
	532.257	71.0769	59.0095	59.6898
	532.739	71.181	59.0826	59.7123
	533.221	71.2692	59.1512	59.7416
	533.703	71.3326	59.2065	59.7723
	534.185	71.3694	59.2477	59.8022
	534.668	71.3842	59.2808	59.8332
	535.149	71.3856	59.3164	59.8688
	535.632	71.3825	59.363	59.9117
	536.114	71.3804	59.4235	59.9611
	536.596	71.3803	59.493	60.0125
	537.078	71.3804	59.5619	60.0596
	537.56	71.3785	59.6213	60.0966
	538.042	71.3766	59.6675	60.1209
	538.524	71.3808	59.7046	60.1334
	539.006	71.4175	59.7384	60.1375
	539.489	71.4433	59.772	60.135
	539.971	71.5023	59.8207	60.1254
	540.453	71.5787	59.8719	60.107
	540.935	71.6644	59.9158	60.0766
	541.417	71.7526	59.9515	60.0317
	541.899	71.8085	59.9542	59.9755
	542.381	71.8704	59.9373	59.912
	542.863	71.9227	59.9062	59.8471
	543.346	71.9668	59.8675	59.7856
	543.828	71.996	59.839	59.7488
	544.31	72.0177	59.7917	59.6995
	544.792	72.0211	59.7333	59.652
	545.274	72.0051	59.6546	59.5973
	545.756	71.9611	59.5784	59.5645
	546.238	71.919	59.4944	59.5328
	546.72	71.8512	59.4182	59.5152
	547.202	71.7781	59.3605	59.515
	547.685	71.7017	59.3256	59.5318
	548.167	71.6226	59.3109	59.5618
	548.649	71.5471	59.3083	59.5992
	549.131	71.4729	59.3153	59.6375
	549.613	71.397	59.3252	59.6752
	550.095	71.3273	59.3411	59.7134
	550.577	71.2738	59.3685	59.7537
	551.059	71.2445	59.4107	59.7959
	551.542	71.2424	59.4664	59.8376
	552.024	71.2681	59.5193	59.8619
	552.506	71.3158	59.5551	59.8585
	552.988	71.3678	59.5853	59.8522
	553.47	71.4395	59.5924	59.8237
	553.952	71.5063	59.5783	59.7761
	554.434	71.5758	59.5516	59.7163
	554.916	71.6518	59.5209	59.651
	555.398	71.7279	59.4904	59.5847
	555.881	71.7981	59.4588	59.5196
	556.363	71.8668	59.422	59.456
	556.845	71.915	59.3745	59.3947
	557.327	71.9378	59.3158	59.3381
	557.809	71.9353	59.2511	59.2906
	558.291	71.9113	59.1895	59.2568
	558.773	71.8893	59.1375	59.2401
	559.255	71.8139	59.1116	59.2598
	559.737	71.7396	59.0919	59.2728
	560.22	71.6493	59.0808	59.2928
	560.702	71.5435	59.0729	59.3156
	561.184	71.4299	59.0621	59.3339
	561.666	71.323	59.0593	59.3474
	562.148	71.2024	59.0653	59.379
	562.63	71.1163	59.0842	59.4149
	563.112	71.0559	59.1132	59.4524
	563.595	71.0205	59.1451	59.486
	564.077	71.0053	59.1698	59.5098
	564.559	71.0046	59.1786	59.5194
	565.041	71.0155	59.1686	59.5142
	565.523	71.0383	59.1427	59.497
	566.005	71.0756	59.1084	59.4722
	566.487	71.1291	59.0724	59.4433
	566.969	71.1966	59.0376	59.4109
	567.451	71.2712	59.0014	59.3731
	567.933	71.3432	58.9585	59.3264
	568.416	71.3953	58.9237	59.2944
	568.898	71.438	58.8595	59.228
	569.38	71.4777	58.795	59.1604
	569.862	71.4813	58.7381	59.098
	570.344	71.4703	58.699	59.0476
	570.826	71.4581	58.6821	59.0124
	571.308	71.4324	58.6835	58.9921
	571.79	71.3884	58.695	58.9834
	572.273	71.3226	58.7076	58.9828
	572.755	71.2517	58.7172	58.9885
	573.237	71.1495	58.7222	59.0005
	573.719	71.04	58.7281	59.0209
	574.201	70.9334	58.7393	59.0513
	574.683	70.8374	58.757	59.0909
	575.165	70.7562	58.777	59.1362
	575.647	70.6908	58.7915	59.1817
	576.13	70.6414	58.7926	59.2217
	576.612	70.609	58.7763	59.2525
	577.094	70.596	58.7439	59.2729
	577.576	70.6051	58.7002	59.2835
	578.058	70.6368	58.6495	59.2852
	578.54	70.6874	58.593	59.2776
	579.022	70.7492	58.5277	59.2593
	579.504	70.8116	58.4493	59.2288
	579.986	70.8648	58.3555	59.1864
	580.468	70.9027	58.2499	59.1347
	580.951	70.9237	58.1418	59.0788
	581.433	70.9301	58.0437	59.024
	581.915	70.9245	57.9659	58.9738
	582.397	70.9076	57.9129	58.9289
	582.879	70.8768	57.8817	58.8874
	583.361	70.8279	57.8645	58.8466
	583.843	70.7574	57.8529	58.8055
	584.325	70.6656	57.8417	58.7656
	584.808	70.5574	57.8306	58.7311
	585.29	70.4407	57.8232	58.7071
	585.772	70.3236	57.8225	58.6971
	586.254	70.212	57.8279	58.7014
	586.736	70.1077	57.8337	58.7172
	587.218	70.0095	57.8311	58.7401
	587.7	69.9165	57.8112	58.7657
	588.182	69.8291	57.7692	58.7917
	588.665	69.7502	57.7055	58.8179
	589.147	69.6841	57.6246	58.8446
	589.629	69.6344	57.5314	58.8711
	590.111	69.6019	57.4292	58.8946
	590.593	69.5841	57.3183	58.9102
	591.075	69.5761	57.1984	58.9134
	591.557	69.5735	57.0715	58.9016
	592.039	69.5743	56.9443	58.8759
	592.521	69.5793	56.8283	58.8407
	593.004	69.5915	56.7365	58.8017
	593.486	69.6128	56.679	58.7635
	593.968	69.6422	56.66	58.7276
	594.45	69.6751	56.6771	58.6936
	594.932	69.705	56.7235	58.6597
	595.414	69.7263	56.7916	58.6258
	595.896	69.7363	56.8764	58.5941
	596.378	69.7365	56.9765	58.5691
	596.861	69.731	57.092	58.5555
	597.343	69.7244	57.2217	58.5562
	597.825	69.7189	57.3603	58.5712
	598.307	69.7143	57.4982	58.5974
	598.789	69.7086	57.6235	58.6307
	599.271	69.7011	57.7268	58.668
	599.753	69.6939	57.8038	58.7084
	600.235	69.6929	57.8565	58.7534
	600.717	69.7055	57.8907	58.8043
	601.2	69.7383	57.9127	58.861
	601.682	69.7938	57.9254	58.9203
	602.164	69.87	57.9278	58.9764
	602.646	69.9613	57.9169	59.0228
	603.128	70.0612	57.8912	59.0548
	603.61	70.1645	57.8536	59.071
	604.092	70.2686	57.8121	59.0729
	604.574	70.3718	57.777	59.063
	605.057	70.4718	57.7567	59.0435
	605.539	70.5635	57.755	59.0142
	606.021	70.6391	57.7694	58.9736
	606.503	70.6902	57.7936	58.9204
	606.985	70.7105	57.8217	58.8558
	607.467	70.6984	57.8506	58.7842
	607.949	70.6579	57.8818	58.7124
	608.431	70.5961	57.9186	58.6471
	608.913	70.5208	57.9629	58.5924
	609.396	70.4376	58.0124	58.5479
	609.878	70.3489	58.0597	58.5096
	610.36	70.2546	58.0954	58.4727
	610.842	70.1552	58.1119	58.4347
	611.324	70.0537	58.1068	58.3978
	611.806	69.9564	58.0834	58.3681
	612.288	69.8714	58.0486	58.3532
	612.77	69.8062	58.0083	58.3584
	613.253	69.764	57.9647	58.3835
	613.735	69.7436	57.9153	58.4226
	614.217	69.74	57.8556	58.4663
	614.699	69.7472	57.7833	58.5047
	615.181	69.7609	57.7014	58.5313
	615.663	69.7804	57.619	58.5447
	616.145	69.8074	57.5487	58.5475
	616.627	69.8437	57.5014	58.544
	617.109	69.8889	57.4819	58.5373
	617.592	69.9386	57.4869	58.5275
	618.074	69.9854	57.507	58.512
	618.556	70.0216	57.5317	58.4876
	619.038	70.0415	57.5539	58.4526
	619.52	70.0438	57.5725	58.4082
	620.002	70.0303	57.5909	58.3578
	620.484	70.0042	57.6136	58.3059
	620.966	69.9681	57.6422	58.256
	621.448	69.9226	57.6739	58.2102
	621.931	69.8674	57.7024	58.1689
	622.413	69.8025	57.7212	58.1327
	622.895	69.7306	57.7268	58.1029
	623.377	69.657	57.7204	58.0822
	623.859	69.5893	57.7065	58.0737
	624.341	69.5347	57.6902	58.0797
	624.823	69.4983	57.6741	58.1001
	625.305	69.4818	57.6569	58.1319
	625.788	69.4842	57.6349	58.1707
	626.27	69.5034	57.605	58.2118
	626.752	69.5377	57.5677	58.2525
	627.234	69.5872	57.528	58.2922
	627.716	69.652	57.4937	58.3317
	628.198	69.731	57.4716	58.3714
	628.68	69.8202	57.4652	58.4099
	629.162	69.9121	57.4727	58.4439
	629.644	69.9977	57.4889	58.4685
	630.127	70.0687	57.5082	58.4798
	630.609	70.1203	57.5279	58.4761
	631.091	70.1515	57.549	58.4588
	631.573	70.1646	57.5755	58.4315
	632.055	70.1625	57.6101	58.3979
	632.537	70.1469	57.6519	58.361
	633.019	70.117	57.695	58.3216
	633.501	70.0713	57.7305	58.2796
	633.984	70.0088	57.7497	58.2349
	634.466	69.9318	57.748	58.1889
	634.948	69.846	57.7268	58.145
	635.43	69.7593	57.6917	58.1074
	635.912	69.6794	57.6493	58.0796
	636.394	69.6116	57.604	58.0634
	636.876	69.5574	57.5561	58.0579
	637.358	69.5153	57.5029	58.0605
	637.841	69.4833	57.442	58.0687
	638.323	69.461	57.3739	58.0811
	638.805	69.4499	57.3039	58.0983
	639.287	69.4535	57.2403	58.1217
	639.769	69.4743	57.1915	58.1523
	640.251	69.5119	57.1619	58.1887
	640.733	69.5621	57.1508	58.2275
	641.215	69.6177	57.1529	58.2636
	641.697	69.6709	57.161	58.2923
	642.179	69.7155	57.1702	58.3107
	642.662	69.7484	57.1794	58.3184
	643.144	69.7691	57.1907	58.3168
	643.626	69.7778	57.207	58.3077
	644.108	69.7742	57.2289	58.2919
	644.59	69.7562	57.2531	58.2684
	645.072	69.7216	57.2738	58.236
	645.554	69.6693	57.2845	58.1938
	646.036	69.6011	57.2816	58.1431
	646.519	69.5224	57.2655	58.0875
	647.001	69.4404	57.2398	58.032
	647.483	69.3628	57.2087	57.9815
	647.965	69.2947	57.1748	57.9391
	648.447	69.2382	57.1379	57.9053
	648.929	69.1928	57.0961	57.8792
	649.411	69.1573	57.0482	57.8591
	649.893	69.1322	56.997	57.8443
	650.375	69.1201	56.9491	57.8358
	650.858	69.1249	56.9134	57.8353
	651.34	69.1499	56.8976	57.8437
	651.822	69.1951	56.9047	57.8599
	652.304	69.2566	56.9321	57.8807
	652.786	69.3278	56.9727	57.9012
	653.268	69.4012	57.0184	57.9175
	653.75	69.4712	57.0641	57.9274
	654.232	69.5352	57.1086	57.9317
	654.715	69.5927	57.154	57.933
	655.197	69.6438	57.203	57.9339
	655.679	69.6867	57.2554	57.9356
	656.161	69.7178	57.307	57.9371
	656.643	69.7325	57.3508	57.9357
	657.125	69.7276	57.3801	57.9291
	657.607	69.7029	57.3915	57.9165
	658.089	69.6622	57.3859	57.8995
	658.572	69.6119	57.3678	57.8815
	659.054	69.5584	57.3419	57.8659
	659.536	69.5063	57.3109	57.855
	660.018	69.4571	57.2742	57.8488
	660.5	69.4099	57.2287	57.8454
	660.982	69.364	57.1724	57.8432
	661.464	69.3202	57.107	57.8414
	661.946	69.2824	57.0388	57.8414
	662.428	69.2561	56.9773	57.8459
	662.91	69.2458	56.9317	57.8573
	663.393	69.2527	56.9072	57.8764
	663.875	69.2734	56.9028	57.9014
	664.357	69.3016	56.9126	57.9289
	664.839	69.33	56.9286	57.955
	665.321	69.3526	56.944	57.9762
	665.803	69.3661	56.9541	57.9905
	666.285	69.3692	56.958	57.9968
	666.768	69.3626	56.9571	57.9955
	667.25	69.3484	56.956	57.9887
	667.732	69.3301	56.9606	57.9811
	668.214	69.3138	56.9735	57.9781
	668.696	69.307	56.9896	57.9823
	669.178	69.3117	57.0025	57.9919
	669.66	69.3228	57.0115	58.0045
	670.142	69.3337	57.0193	58.0172
	670.624	69.3397	57.0265	58.027
	671.106	69.3374	57.0304	58.0307
	671.589	69.3231	57.0259	58.0252
	672.071	69.2938	57.0075	58.0087
	672.553	69.2487	56.9721	57.9813
	673.035	69.1907	56.9218	57.946
	673.517	69.1266	56.8638	57.9083
	673.999	69.0651	56.8085	57.8744
	674.481	69.0141	56.7654	57.8488
	674.963	68.978	56.7394	57.8336
	675.446	68.9573	56.7301	57.828
	675.928	68.9496	56.7327	57.83
	676.41	68.9518	56.7417	57.8377
	676.892	68.9625	56.7542	57.8506
	677.374	68.9821	56.7706	57.8694
	677.856	69.0118	56.7941	57.895
	678.338	69.052	56.8272	57.9271
	678.82	69.0999	56.8692	57.9632
	679.303	69.1495	56.9153	57.999
	679.785	69.1928	56.9577	58.0297
	680.267	69.2227	56.989	58.0522
	680.749	69.2353	57.0052	58.0656
	681.231	69.2312	57.0069	58.072
	681.713	69.2145	56.9979	58.0743
	682.195	69.1897	56.9822	58.0748
	682.677	69.16	56.9614	58.0734
	683.159	69.1254	56.9335	58.0678
	683.641	69.0842	56.8949	58.0549
	684.124	69.0345	56.8431	58.033
	684.606	68.9767	56.7797	58.0027
	685.088	68.9143	56.7107	57.9677
	685.57	68.8525	56.6449	57.9328
	686.052	68.7966	56.59	57.9026
	686.534	68.7499	56.5501	57.8794
	687.016	68.7129	56.5246	57.8634
	687.499	68.6842	56.5096	57.8531
	687.981	68.6624	56.5011	57.8476
	688.463	68.6472	56.4973	57.847
	688.945	68.6403	56.4996	57.8532
	689.427	68.6444	56.5112	57.8683
	689.909	68.661	56.5343	57.8936
	690.391	68.6891	56.5671	57.928
	690.873	68.7244	56.604	57.9684
	691.355	68.7606	56.6366	58.0103
	691.837	68.7915	56.6571	58.05
	692.32	68.8127	56.6615	58.0855
	692.802	68.8232	56.6506	58.1165
	693.284	68.8242	56.6287	58.1442
	693.766	68.8171	56.6008	58.1692
	694.248	68.8028	56.5694	58.1905
	694.73	68.7799	56.5337	58.2058
	695.212	68.7461	56.4908	58.2119
	695.694	68.6999	56.4384	58.207
	696.177	68.6423	56.3772	58.1916
	696.659	68.5773	56.3115	58.1684
	697.141	68.5108	56.2484	58.1415
	697.623	68.4486	56.1942	58.1144
	698.105	68.3947	56.1521	58.0887
	698.587	68.3503	56.1217	58.0636
	699.069	68.3148	56.0995	58.0374
	699.551	68.2869	56.0819	58.009
	700.034	68.2666	56.0675	57.9789
	700.516	68.2553	56.0582	57.95
	700.998	68.2558	56.0575	57.9258
	701.48	68.2699	56.0684	57.9096
	701.962	68.2975	56.0908	57.9024
	702.444	68.3359	56.1209	57.9029
	702.926	68.3803	56.1524	57.9083
	703.408	68.4257	56.1792	57.9153
	703.89	68.4685	56.1977	57.9221
	704.373	68.5075	56.2082	57.9284
	704.855	68.5428	56.2137	57.9345
	705.337	68.5751	56.2174	57.9407
	705.819	68.6037	56.2201	57.9458
	706.301	68.6262	56.2198	57.9472
	706.783	68.6392	56.2127	57.9414
	707.265	68.6399	56.1957	57.9258
	707.747	68.6278	56.1692	57.8999
	708.23	68.6052	56.1375	57.8654
	708.712	68.576	56.1073	57.8253
	709.194	68.5443	56.085	57.7823
	709.676	68.5129	56.0739	57.7378
	710.158	68.4827	56.0734	57.6917
	710.64	68.4537	56.08	57.6427
	711.122	68.4261	56.0896	57.5903
	711.604	68.4021	56.1004	57.5355
	712.086	68.3858	56.114	57.4811
	712.568	68.3821	56.1341	57.4312
	713.051	68.3946	56.164	57.3892
	713.533	68.4242	56.2042	57.357
	714.015	68.468	56.2515	57.3343
	714.497	68.5203	56.2998	57.3195
	714.979	68.5749	56.3428	57.3108
	715.461	68.6268	56.3768	57.3074
	715.943	68.6732	56.4017	57.3097
	716.426	68.7137	56.4204	57.319
	716.908	68.7484	56.4356	57.3359
	717.39	68.7766	56.4482	57.3599
	717.872	68.7963	56.4558	57.389
	718.354	68.8048	56.4543	57.4198
	718.836	68.8	56.4401	57.4495
	719.318	68.7824	56.4129	57.4763
	719.8	68.7551	56.3769	57.5002
	720.282	68.7229	56.3395	57.5223
	720.764	68.6899	56.308	57.5434
	721.247	68.6578	56.2867	57.5633
	721.729	68.6255	56.2755	57.5802
	722.211	68.5902	56.2706	57.5919
	722.693	68.5499	56.2674	57.5964
	723.175	68.5051	56.2635	57.5935
	723.657	68.4594	56.2596	57.5847
	724.139	68.4184	56.2586	57.5727
	724.621	68.3875	56.2634	57.56
	725.104	68.3696	56.2744	57.5478
	725.586	68.3643	56.2882	57.5359
	726.068	68.3685	56.299	57.5234
	726.55	68.3776	56.3006	57.5096
	727.032	68.3884	56.2897	57.495
	727.514	68.3995	56.2667	57.4817
	727.996	68.4111	56.2351	57.4718
	728.478	68.424	56.1987	57.4672
	728.961	68.4375	56.1592	57.4674
	729.443	68.449	56.1152	57.4703
	729.925	68.4544	56.0634	57.4724
	730.407	68.4501	56.0006	57.4705
	730.889	68.4344	55.9264	57.4628
	731.371	68.4081	55.8442	57.4495
	731.853	68.374	55.76	57.4319
	732.335	68.3351	55.6799	57.4111
	732.817	68.293	55.6077	57.3871
	733.3	68.2474	55.5435	57.3586
	733.782	68.197	55.485	57.3234
	734.264	68.141	55.4294	57.28
	734.746	68.0811	55.376	57.2285
	735.228	68.0217	55.3272	57.1707
	735.71	67.969	55.2874	57.1101
	736.192	67.9292	55.2606	57.0498
	736.674	67.9064	55.249	56.9916
	737.157	67.9019	55.2509	56.9361
	737.639	67.9145	55.2628	56.8828
	738.121	67.9422	55.2812	56.8317
	738.603	67.9835	55.3052	56.7835
	739.085	68.0386	55.3371	56.7405
	739.567	68.1082	55.3813	56.7051
	740.049	68.1926	55.4414	56.6794
	740.531	68.2892	55.5178	56.6639
	741.013	68.3929	55.6065	56.6572
	741.495	68.4963	55.7004	56.6568
	741.978	68.5921	55.7917	56.6607
	742.46	68.6751	55.8757	56.6676
	742.942	68.7435	55.952	56.6778
	743.424	68.7983	56.0239	56.6926
	743.906	68.8414	56.0958	56.7123
	744.388	68.8743	56.1705	56.7362
	744.87	68.8966	56.248	56.7619
	745.352	68.9071	56.3252	56.7857
	745.835	68.9049	56.3988	56.8048
	746.317	68.8913	56.4672	56.8174
	746.799	68.87	56.5315	56.8239
	747.281	68.8465	56.5953	56.8255
	747.763	68.8258	56.6615	56.8239
	748.245	68.8109	56.7307	56.8195
	748.727	68.8016	56.7998	56.8118
	749.209	68.7956	56.863	56.7994
	749.692	68.7903	56.9147	56.7819
	750.174	68.7845	56.9519	56.7596
	750.656	68.7792	56.9751	56.7347
	751.138	68.7768	56.988	56.7092
	751.62	68.7797	56.9939	56.6846
	752.102	68.7882	56.9942	56.6606
	752.584	68.7999	56.9867	56.6351
	753.066	68.8105	56.9674	56.6054
	753.548	68.8154	56.9325	56.5699
	754.031	68.8118	56.8816	56.529
	754.513	68.7995	56.8184	56.4856
	754.995	68.7802	56.75	56.444
	755.477	68.756	56.6833	56.4082
	755.959	68.7276	56.6231	56.3805
	756.441	68.6937	56.57	56.3608
	756.923	68.6517	56.522	56.347
	757.405	68.5998	56.476	56.3365
	757.888	68.5382	56.4309	56.3273
	758.37	68.4699	56.3884	56.3187
	758.852	68.3998	56.3522	56.3108
	759.334	68.3322	56.3253	56.3037
	759.816	68.2698	56.3082	56.2968
	760.298	68.2118	56.2976	56.2877
	760.78	68.1558	56.2879	56.2739
	761.262	68.0989	56.2734	56.253
	761.744	68.0399	56.2513	56.2243
	762.227	67.98	56.2223	56.1893
	762.709	67.9221	56.19	56.1506
	763.191	67.8692	56.1579	56.111
	763.673	67.8223	56.1274	56.0724
	764.155	67.7799	56.096	56.0352
	764.637	67.7385	56.0592	55.999
	765.119	67.6942	56.0125	55.9628
	765.601	67.6449	55.9546	55.9267
	766.083	67.5911	55.8884	55.892
	766.566	67.5354	55.8198	55.8606
	767.048	67.4813	55.7553	55.8341
	767.53	67.4307	55.6994	55.8132
	768.012	67.3839	55.6531	55.7971
	768.494	67.3398	55.6146	55.7845
	768.976	67.297	55.582	55.7741
	769.458	67.2559	55.5555	55.766
	769.94	67.219	55.5384	55.7613
	770.423	67.1907	55.5361	55.7618
	770.905	67.1752	55.5537	55.7691
	771.387	67.1747	55.5934	55.783
	771.869	67.189	55.653	55.8019
	772.351	67.2151	55.7268	55.823
	772.833	67.2496	55.808	55.8435
	773.315	67.29	55.8917	55.8619
	773.797	67.3355	55.9757	55.8781
	774.279	67.387	56.061	55.8931
	774.762	67.4458	56.1486	55.9079
	775.244	67.5116	56.2378	55.9222
	775.726	67.5819	56.3248	55.9348
	776.208	67.6527	56.4039	55.9435
	776.69	67.7199	56.47	55.9465
	777.172	67.7808	56.5211	55.9433
	777.654	67.8352	56.5592	55.9352
	778.136	67.8847	56.5895	55.9243
	778.619	67.9307	56.6174	55.9128
	779.101	67.9734	56.6454	55.9022
	779.583	68.0102	56.6724	55.8923
	780.065	68.0374	56.6942	55.8824
	780.547	68.0511	56.7063	55.8721
	781.029	68.0497	56.7068	55.8617
	781.511	68.0345	56.6974	55.8528
	781.993	68.0089	56.6825	55.8474
	782.476	67.9768	56.667	55.8464
	782.958	67.9404	56.6529	55.8489
	783.44	67.9	56.6384	55.8523
	783.922	67.8534	56.619	55.8529
	784.404	67.7991	56.5899	55.8472
	784.886	67.7371	56.5487	55.8332
	785.368	67.6699	56.4972	55.8108
	785.85	67.6021	56.4397	55.7811
	786.332	67.538	56.3807	55.745
	786.814	67.4804	56.3223	55.7023
	787.297	67.429	56.2628	55.6516
	787.779	67.3812	56.1978	55.5903
	788.261	67.3339	56.1226	55.5167
	788.743	67.2852	56.0355	55.4302
	789.225	67.2355	55.9387	55.3321
	789.707	67.1869	55.8374	55.2249
	790.189	67.1417	55.7373	55.1108
	790.671	67.1005	55.6416	54.991
	791.154	67.0615	55.5496	54.865
	791.636	67.0202	55.4571	54.7313
	792.118	66.9719	55.3594	54.5885
	792.6	66.9128	55.2529	54.4358
	793.082	66.8414	55.1372	54.2735
	793.564	66.758	55.0139	54.1018
	794.046	66.6631	54.8843	53.9203
	794.528	66.5561	54.7475	53.7264
	795.01	66.4345	54.5988	53.516
	795.493	66.2942	54.4308	53.2837
	795.975	66.1307	54.2362	53.0238
	796.457	65.9412	54.0095	52.7317
	796.939	65.7248	53.7481	52.4038
	797.421	65.4815	53.4516	52.0373
	797.903	65.2113	53.1184	51.6292
	798.385	64.9121	52.7438	51.1763
	798.867	64.5792	52.3186	50.6753
	799.35	64.2065	51.8308	50.1238
	799.832	63.7881	51.268	49.5216
	800.314	63.3199	50.6203	48.8715
	800.796	62.8013	49.8826	48.1799
	801.278	62.2348	49.0543	47.4563
	801.76	61.626	48.1386	46.714
	802.242	60.9825	47.1417	45.9699
	802.724	60.3144	46.0729	45.2445
	803.207	59.6345	44.9458	44.5618
	803.689	58.9584	43.7794	43.9477
	804.171	58.3042	42.598	43.4274
	804.653	57.6912	41.4296	43.0235
	805.135	57.1378	40.3032	42.753
	805.617	56.6593	39.2452	42.627
	806.099	56.2669	38.2773	42.6494
	806.581	55.966	37.4147	42.8175
	807.063	55.7569	36.6663	43.1218
	807.545	55.6354	36.0348	43.5474
	808.028	55.5945	35.5181	44.0754
	808.51	55.6261	35.1115	44.6856
	808.992	55.7222	34.8084	45.3584
	809.474	55.876	34.6024	46.0765
	809.956	56.0814	34.4869	46.8241
	810.438	56.3325	34.4555	47.5873
	810.92	56.6232	34.5013	48.3527
	811.403	56.9471	34.6172	49.1074
	811.885	57.2989	34.7965	49.8402
	812.367	57.6747	35.0339	50.5424
	812.849	58.0726	35.3262	51.2081
	813.331	58.492	35.6721	51.8343
	813.813	58.9326	36.071	52.4196
	814.295	59.393	36.5223	52.9638
	814.777	59.8706	37.0243	53.4672
	815.259	60.3621	37.5744	53.9318
	815.742	60.8648	38.1709	54.3612
	816.224	61.3777	38.8137	54.7608
	816.706	61.9019	39.5051	55.1375
	817.188	62.4389	40.2493	55.4976
	817.67	62.9894	41.0496	55.8452
	818.152	63.552	41.907	56.1819
	818.634	64.1227	42.8191	56.5068
	819.116	64.6962	43.7799	56.8182
	819.598	65.2675	44.7823	57.1146
	820.081	65.8338	45.8194	57.3962
	820.563	66.3938	46.885	57.6639
	821.045	66.9467	47.9729	57.9182
	821.527	67.4901	49.0744	58.158
	822.009	68.019	50.1768	58.3803
	822.491	68.5264	51.2641	58.5808
	822.973	69.0051	52.3193	58.7558
	823.455	69.4504	53.3284	58.9039
	823.938	69.8616	54.2823	59.0266
	824.42	70.2415	55.1779	59.1274
	824.902	70.5941	56.0153	59.21
	825.384	70.922	56.7945	59.2764
	825.866	71.2256	57.5133	59.3265
	826.348	71.5025	58.168	59.359
	826.83	71.7505	58.7552	59.3725
	827.312	71.9693	59.2756	59.3681
	827.794	72.1619	59.7355	59.3489
	828.277	72.3339	60.1449	59.3199
	828.759	72.4907	60.5151	59.2861
	829.241	72.6356	60.8541	59.2505
	829.723	72.7685	61.1653	59.2138
	830.205	72.8866	61.4485	59.1754
	830.687	72.9873	61.7025	59.1343
	831.169	73.0703	61.929	59.0912
	831.651	73.1385	62.134	59.0486
	832.134	73.1976	62.3266	59.0104
	832.616	73.2528	62.5153	58.9799
	833.098	73.3071	62.7048	58.9584
	833.58	73.3594	62.8944	58.945
	834.062	73.4066	63.0795	58.937
	834.544	73.4452	63.2544	58.9315
	835.026	73.4743	63.4168	58.9271
	835.508	73.4966	63.5686	58.9237
	835.99	73.5174	63.715	58.9225
	836.472	73.5417	63.861	58.9243
	836.955	73.5721	64.0078	58.9277
	837.437	73.6074	64.1515	58.9298
	837.919	73.6438	64.2852	58.9262
	838.401	73.6769	64.4019	58.9134
	838.883	73.7047	64.4993	58.8897
	839.365	73.7284	64.5803	58.8564
	839.847	73.7516	64.6519	58.8163
	840.33	73.7774	64.7211	58.7724
	840.812	73.8067	64.7913	58.7265
	841.294	73.8366	64.8606	58.6784
	841.776	73.8623	64.9238	58.6268
	842.258	73.879	64.9755	58.5711
	842.74	73.8852	65.0145	58.5122
	843.222	73.8829	65.0447	58.4532
	843.704	73.8768	65.0739	58.3982
	844.186	73.8718	65.1093	58.3507
	844.669	73.8702	65.1542	58.3123
	845.151	73.8703	65.2064	58.2819
	845.633	73.8678	65.2596	58.2567
	846.115	73.8587	65.3075	58.234
	846.597	73.841	65.3473	58.2123
	847.079	73.8167	65.3814	58.1922
	847.561	73.7905	65.4158	58.1754
	848.043	73.767	65.4558	58.1636
	848.525	73.7486	65.5027	58.1568
	849.008	73.7341	65.5522	58.1532
	849.49	73.72	65.596	58.1493
	849.972	73.7025	65.6259	58.1418
	850.454	73.68	65.6382	58.1289
	850.936	73.6543	65.6346	58.1106
	851.418	73.6292	65.6219	58.0886
	851.9	73.6083	65.6069	58.0641
	852.382	73.5929	65.5937	58.0377
	852.865	73.5806	65.5815	58.0079
	853.347	73.5668	65.5657	57.9727
	853.829	73.5474	65.5421	57.9305
	854.311	73.5208	65.5096	57.8815
	854.793	73.489	65.4719	57.8279
	855.275	73.4565	65.4363	57.7733
	855.757	73.4275	65.4089	57.7209
	856.239	73.4039	65.3924	57.6725
	856.721	73.3836	65.384	57.628
	857.204	73.3623	65.3774	57.5861
	857.686	73.3355	65.3664	57.5457
	858.168	73.3012	65.3485	57.507
	858.65	73.2609	65.3262	57.4715
	859.132	73.2183	65.3053	57.4418
	859.614	73.1773	65.2905	57.4198
	860.096	73.1392	65.2827	57.4055
	860.578	73.1022	65.2771	57.3967
	861.061	73.0624	65.2654	57.3899
	861.543	73.016	65.2396	57.3817
	862.025	72.9621	65.1962	57.3703
	862.507	72.9032	65.1377	57.3558
	862.989	72.8444	65.0706	57.3397
	863.471	72.7906	65.0022	57.3234
	863.953	72.744	64.9361	57.307
	864.435	72.703	64.8714	57.2887
	864.918	72.6634	64.8034	57.2658
	865.399	72.6211	64.7275	57.2362
	865.882	72.5739	64.6427	57.199
	866.364	72.523	64.5528	57.1555
	866.846	72.4724	64.4651	57.1085
	867.328	72.4257	64.3863	57.0607
	867.81	72.3846	64.3191	57.0135
	868.292	72.3471	64.2609	56.9667
	868.774	72.3089	64.2053	56.9191
	869.256	72.2654	64.1454	56.8698
	869.739	72.2142	64.0775	56.8192
	870.221	72.1561	64.003	56.769
	870.703	72.0946	63.9264	56.7221
	871.185	72.0335	63.8524	56.681
	871.667	71.9746	63.7826	56.6464
	872.149	71.9172	63.7143	56.6173
	872.631	71.8584	63.6418	56.5917
	873.113	71.7956	63.5601	56.5674
	873.596	71.7285	63.4683	56.5438
	874.078	71.6597	63.3705	56.5218
	874.56	71.5939	63.2742	56.5031
	875.042	71.5354	63.187	56.489
	875.524	71.4859	63.1123	56.4793
	876.006	71.444	63.0487	56.4716
	876.488	71.4054	62.9907	56.4626
	876.97	71.3656	62.9323	56.4489
	877.452	71.3225	62.8705	56.4288
	877.935	71.2766	62.8064	56.4023
	878.417	71.2312	62.7446	56.3712
	878.899	71.1895	62.6896	56.3372
	879.381	71.1528	62.6426	56.3008
	879.863	71.1194	62.6007	56.2617
	880.345	71.0856	62.5577	56.2184
	880.827	71.047	62.5077	56.1699
	881.309	71.0017	62.4481	56.1168
	881.792	70.9501	62.3803	56.0613
	882.274	70.895	62.3087	56.0067
	882.756	70.8388	62.2369	55.9559
	883.238	70.7821	62.165	55.9106
	883.72	70.7226	62.088	55.8702
	884.202	70.6564	61.9976	55.8334
	884.684	70.5797	61.886	55.7985
	885.166	70.4916	61.7492	55.7649
	885.648	70.3947	61.5883	55.7335
	886.131	70.2946	61.4089	55.7057
	886.613	70.1977	61.2176	55.6828
	887.095	70.1093	61.0196	55.6645
	887.577	70.0327	60.8176	55.6489
	888.059	69.9695	60.6136	55.6331
	888.541	69.9218	60.4122	55.6142
	889.023	69.8932	60.2233	55.5911
	889.505	69.8898	60.0622	55.564
	889.987	69.9182	59.9476	55.5345
	890.47	69.9833	59.8959	55.5044
	890.952	70.0859	59.9175	55.4739
	891.434	70.2216	60.0132	55.4422
	891.916	70.3816	60.1752	55.4074
	892.398	70.5552	60.3895	55.3679
	892.88	70.7327	60.641	55.3235
	893.362	70.9076	60.916	55.2756
	893.845	71.0763	61.2037	55.2267
	894.327	71.2371	61.4952	55.1792
	894.809	71.3879	61.7816	55.1341
	895.291	71.5254	62.0534	55.0911
	895.773	71.6455	62.301	55.0487
	896.255	71.7448	62.5175	55.0056
	896.737	71.8228	62.7011	54.9614
	897.219	71.8822	62.8558	54.9175
	897.701	71.928	62.9894	54.8756
	898.183	71.9654	63.1098	54.8376
	898.666	71.997	63.2221	54.8036
	899.148	72.0228	63.3265	54.772
	899.63	72.0403	63.4203	54.7404
	900.112	72.0474	63.5009	54.706
	900.594	72.0443	63.569	54.6674
	901.076	72.0343	63.6299	54.6246
	901.558	72.0231	63.6916	54.5787
	902.04	72.0163	63.7617	54.5307
	902.523	72.0168	63.8439	54.4804
	903.005	72.0242	63.9364	54.426
	903.487	72.0353	64.0336	54.3649
	903.969	72.0467	64.1291	54.2942
	904.451	72.0563	64.2195	54.2126
	904.933	72.0649	64.3055	54.1202
	905.415	72.0754	64.3909	54.0186
	905.897	72.0904	64.4792	53.9095
	906.38	72.1103	64.5708	53.7941
	906.862	72.1322	64.6611	53.6727
	907.344	72.1513	64.7425	53.5452
	907.826	72.1624	64.808	53.4117
	908.308	72.1629	64.8542	53.274
	908.79	72.1534	64.8828	53.1351
	909.272	72.1368	64.8997	52.9994
	909.754	72.1166	64.9108	52.8714
	910.236	72.0941	64.9193	52.7544
	910.718	72.0679	64.9238	52.6506
	911.201	72.0347	64.9201	52.5613
	911.683	71.9914	64.9044	52.4872
	912.165	71.9378	64.8765	52.4295
	912.647	71.877	64.8411	52.3902
	913.129	71.8147	64.806	52.3719
	913.611	71.7568	64.7789	52.3767
	914.093	71.707	64.7638	52.4061
	914.576	71.6657	64.7596	52.4603
	915.058	71.6306	64.7615	52.5387
	915.54	71.5987	64.7639	52.6403
	916.022	71.5685	64.7641	52.7648
	916.504	71.5409	64.7634	52.9128
	916.986	71.5189	64.7658	53.0849
	917.468	71.5053	64.7748	53.2808
	917.95	71.5008	64.7905	53.4981
	918.432	71.5031	64.808	53.7311
	918.915	71.5075	64.8199	53.9718
	919.397	71.5091	64.8187	54.2106
	919.879	71.5047	64.8013	54.4383
	920.361	71.494	64.7696	54.6474
	920.843	71.4787	64.7293	54.8329
	921.325	71.4612	64.6867	54.9916
	921.807	71.4418	64.6451	55.1217
	922.289	71.4188	64.6037	55.2222
	922.771	71.3884	64.5586	55.2933
	923.254	71.3476	64.506	55.3367
	923.736	71.2956	64.4458	55.3561
	924.218	71.2351	64.382	55.3569
	924.7	71.1711	64.3219	55.3456
	925.182	71.1093	64.2727	55.3277
	925.664	71.0532	64.2377	55.307
	926.146	71.0035	64.2156	55.2849
	926.628	70.9587	64.2015	55.2609
	927.111	70.9167	64.1898	55.2341
	927.593	70.8769	64.1775	55.204
	928.075	70.8412	64.1658	55.1713
	928.557	70.813	64.1583	55.1373
	929.039	70.7957	64.1583	55.1032
	929.521	70.7903	64.1658	55.069
	930.003	70.7947	64.1765	55.0333
	930.485	70.8043	64.1829	54.9938
	930.967	70.814	64.1781	54.9481
	931.45	70.8203	64.1588	54.8952
	931.932	70.8225	64.1267	54.8359
	932.414	70.8221	64.0871	54.7721
	932.896	70.8208	64.0456	54.7062
	933.378	70.819	64.0054	54.64
	933.86	70.8147	63.9652	54.574
	934.342	70.804	63.9211	54.5082
	934.824	70.7833	63.8695	54.4423
	935.307	70.7509	63.8098	54.3768
	935.789	70.7082	63.746	54.3131
	936.271	70.659	63.6849	54.2535
	936.753	70.6075	63.6334	54.1994
	937.235	70.5565	63.5948	54.1515
	937.717	70.5066	63.5682	54.1088
	938.199	70.4565	63.5489	54.0694
	938.681	70.4051	63.5319	54.0314
	939.163	70.3528	63.5145	53.9938
	939.646	70.3026	63.4978	53.9566
	940.128	70.2589	63.4851	53.9209
	940.61	70.226	63.4795	53.8872
	941.092	70.2057	63.4806	53.8552
	941.574	70.1969	63.484	53.8235
	942.056	70.1957	63.4822	53.7894
	942.538	70.1977	63.4685	53.7506
	943.02	70.2001	63.4397	53.7058
	943.503	70.2022	63.3976	53.6551
	943.985	70.2055	63.3477	53.5998
	944.467	70.2113	63.2956	53.541
	944.949	70.2197	63.2444	53.4794
	945.431	70.2279	63.1932	53.4145
	945.913	70.2314	63.1382	53.3452
	946.395	70.2259	63.0757	53.2706
	946.877	70.2089	63.0052	53.1909
	947.359	70.1809	62.9308	53.1078
	947.842	70.1451	62.8591	53.0239
	948.324	70.1052	62.7968	52.942
	948.806	70.0634	62.7476	52.8639
	949.288	70.02	62.7104	52.7901
	949.77	69.9733	62.6806	52.7201
	950.252	69.9216	62.6532	52.6527
	950.734	69.8651	62.6256	52.5876
	951.216	69.8065	62.5985	52.525
	951.698	69.7506	62.5755	52.4659
	952.181	69.7021	62.5595	52.4112
	952.663	69.664	62.5508	52.3607
	953.145	69.6367	62.5451	52.3135
	953.627	69.6177	62.5357	52.2673
	954.109	69.6042	62.5159	52.22
	954.591	69.594	62.4825	52.1701
	955.073	69.5871	62.4367	52.1171
	955.555	69.5849	62.3833	52.0615
	956.038	69.5888	62.3274	52.0036
	956.52	69.5983	62.2715	51.9434
	957.002	69.6107	62.2146	51.8801
	957.484	69.6213	62.1529	51.812
	957.966	69.6253	62.0829	51.738
	958.448	69.6195	62.0041	51.6576
	958.93	69.6036	61.9205	51.572
	959.412	69.5793	61.8389	51.483
	959.894	69.5489	61.7658	51.393
	960.377	69.5136	61.7051	51.304
	960.859	69.4725	61.6557	51.2169
	961.341	69.4233	61.6133	51.1318
	961.823	69.3643	61.5728	51.0486
	962.305	69.2957	61.5314	50.9674
	962.787	69.2206	61.4896	50.8888
	963.269	69.1441	61.4506	50.8141
	963.751	69.0719	61.4175	50.7442
	964.234	69.0075	61.3909	50.6794
	964.716	68.9519	61.3672	50.6192
	965.198	68.9037	61.3403	50.562
	965.68	68.8604	61.3038	50.5064
	966.162	68.8208	61.2545	50.4509
	966.644	68.7852	61.1933	50.3951
	967.126	68.7556	61.1241	50.339
	967.608	68.734	61.0515	50.2826
	968.091	68.7205	60.9776	50.2255
	968.573	68.7131	60.9014	50.1665
	969.055	68.7077	60.8194	50.1037
	969.537	68.6999	60.7285	50.0356
	970.019	68.6868	60.629	49.9612
	970.501	68.6679	60.5249	49.8807
	970.983	68.6446	60.4234	49.7953
	971.465	68.619	60.3316	49.7066
	971.947	68.5917	60.2535	49.6161
	972.429	68.5615	60.1893	49.5242
	972.912	68.5255	60.1352	49.4312
	973.394	68.4811	60.0868	49.3366
	973.876	68.4274	60.0414	49.2405
	974.358	68.366	59.9996	49.1434
	974.84	68.3008	59.9643	49.0463
	975.322	68.2364	59.9382	48.9503
	975.804	68.1759	59.9216	48.8561
	976.286	68.1204	59.9111	48.7635
	976.769	68.069	59.9003	48.6715
	977.251	68.0206	59.8831	48.5789
	977.733	67.9749	59.8556	48.4843
	978.215	67.9336	59.8182	48.3868
	978.697	67.8995	59.7741	48.2858
	979.179	67.8754	59.7272	48.1811
	979.661	67.8624	59.6794	48.0719
	980.143	67.859	59.6296	47.9572
	980.625	67.8613	59.5745	47.8355
	981.108	67.8653	59.511	47.7054
	981.59	67.8676	59.439	47.5658
	982.072	67.8671	59.362	47.4165
	982.554	67.8642	59.2864	47.2578
	983.036	67.8598	59.2183	47.0907
	983.518	67.8535	59.1614	46.9166
	984	67.843	59.1152	46.7364
	984.482	67.8246	59.0761	46.5512
	984.965	67.7948	59.0399	46.3623
	985.447	67.7522	59.004	46.1709
	985.929	67.6977	58.9691	45.9793
	986.411	67.6347	58.9382	45.7897
	986.893	67.5673	58.9141	45.6051
	987.375	67.4985	58.8973	45.4286
	987.857	67.4297	58.8847	45.2629
	988.339	67.3608	58.871	45.1107
	988.822	67.2916	58.8508	44.9747
	989.304	67.2234	58.8215	44.8572
	989.786	67.1594	58.7842	44.7606
	990.268	67.1039	58.7433	44.687
	990.75	67.0611	58.7031	44.6384
	991.232	67.0332	58.6657	44.6163
	991.714	67.0193	58.6299	44.6211
	992.196	67.0163	58.5918	44.6518
	992.678	67.0202	58.5474	44.7064
	993.16	67.0276	58.4955	44.7815
	993.643	67.0371	58.4387	44.8734
	994.125	67.0491	58.3822	44.9785
	994.607	67.064	58.332	45.0933
	995.089	67.0812	58.2913	45.2144
	995.571	67.0982	58.2599	45.3384
	996.053	67.1107	58.2345	45.4622
	996.535	67.1146	58.2109	45.5827
	997.018	67.1072	58.1867	45.6974
	997.5	67.0886	58.1628	45.8049
	997.982	67.0606	58.1421	45.9055
	998.464	67.026	58.1275	46.0002
	998.946	66.9865	58.1194	46.091
	999.428	66.9423	58.1148	46.1803
	999.91	66.8918	58.1081	46.27
	1000.39	66.834	58.0933	46.3623
	1000.87	66.7692	58.0671	46.4591
	1001.36	66.7002	58.03	46.5628
	1001.84	66.6314	57.9852	46.6758
	1002.32	66.5678	57.9367	46.8006
	1002.8	66.5125	57.8863	46.9393
	1003.28	66.4666	57.833	47.0932
	1003.77	66.4286	57.7732	47.2623
	1004.25	66.3965	57.7037	47.4457
	1004.73	66.3686	57.6234	47.6421
	1005.21	66.3451	57.5354	47.8501
	1005.7	66.3273	57.4452	48.0683
	1006.18	66.3164	57.3588	48.2954
	1006.66	66.3125	57.28	48.5294
	1007.14	66.3131	57.2089	48.7674
	1007.62	66.3143	57.1431	49.0059
	1008.11	66.3119	57.0797	49.241
	1008.59	66.3032	57.0177	49.4691
	1009.07	66.2879	56.9591	49.688
	1009.55	66.2677	56.9087	49.8963
	1010.03	66.2449	56.8708	50.0936
	1010.52	66.221	56.8474	50.2791
	1011	66.1953	56.8369	50.4518
	1011.48	66.1656	56.8343	50.6099
	1011.96	66.1294	56.834	50.7515
	1012.45	66.0857	56.8321	50.8756
	1012.93	66.0356	56.8278	50.9822
	1013.41	65.9825	56.8227	51.0726
	1013.89	65.9302	56.8191	51.1484
	1014.37	65.8816	56.8172	51.2115
	1014.86	65.8375	56.8143	51.2628
	1015.34	65.7969	56.8056	51.3027
	1015.82	65.7582	56.7863	51.3315
	1016.3	65.7205	56.7545	51.35
	1016.78	65.6847	56.7117	51.3596
	1017.27	65.6531	56.6626	51.3625
	1017.75	65.6278	56.6124	51.3606
	1018.23	65.6098	56.5641	51.355
	1018.71	65.5976	56.5178	51.3456
	1019.2	65.5879	56.4707	51.3314
	1019.68	65.5768	56.4199	51.3111
	1020.16	65.5614	56.3644	51.2835
	1020.64	65.5409	56.306	51.2484
	1021.12	65.5159	56.2493	51.2062
	1021.61	65.4877	56.1981	51.1575
	1022.09	65.4566	56.1541	51.1025
	1022.57	65.4213	56.1151	51.0407
	1023.05	65.3788	56.0762	50.9709
	1023.53	65.3264	56.032	50.8926
	1024.02	65.263	55.9793	50.8058
	1024.5	65.1897	55.9186	50.7121
	1024.98	65.1101	55.8528	50.6139
	1025.46	65.0282	55.7857	50.5139
	1025.94	64.9474	55.7191	50.4146
	1026.43	64.8691	55.6515	50.3174
	1026.91	64.793	55.5796	50.2233
	1027.39	64.7183	55.4997	50.1326
	1027.87	64.6451	55.4104	50.0461
	1028.36	64.5749	55.3141	49.965
	1028.84	64.5104	55.2156	49.8906
	1029.32	64.4547	55.1201	49.8244
	1029.8	64.409	55.0309	49.7667
	1030.28	64.3726	54.9479	49.717
	1030.77	64.3429	54.8687	49.6739
	1031.25	64.3164	54.7901	49.6355
	1031.73	64.2908	54.7111	49.6001
	1032.21	64.2651	54.6337	49.5665
	1032.69	64.2399	54.5619	49.5344
	1033.18	64.2163	54.4996	49.5031
	1033.66	64.1942	54.4485	49.4719
	1034.14	64.1718	54.4066	49.439
	1034.62	64.1459	54.3693	49.4025
	1035.11	64.1134	54.3314	49.3602
	1035.59	64.0724	54.2899	49.3108
	1036.07	64.0235	54.2448	49.2541
	1036.55	63.9695	54.1991	49.1912
	1037.03	63.9137	54.156	49.1236
	1037.52	63.8587	54.1172	49.0528
	1038	63.8051	54.0808	48.98
	1038.48	63.752	54.0428	48.9056
	1038.96	63.6977	53.9988	48.8299
	1039.44	63.6418	53.9468	48.7535
	1039.93	63.5856	53.888	48.6775
	1040.41	63.532	53.8264	48.6035
	1040.89	63.4843	53.7666	48.5334
	1041.37	63.4447	53.711	48.4686
	1041.85	63.4136	53.6591	48.41
	1042.34	63.389	53.6074	48.3575
	1042.82	63.3681	53.5521	48.3107
	1043.3	63.3488	53.4915	48.2688
	1043.78	63.3299	53.4268	48.2316
	1044.27	63.3121	53.3616	48.1987
	1044.75	63.2961	53.3002	48.1699
	1045.23	63.2817	53.2445	48.1444
	1045.71	63.2671	53.1934	48.1208
	1046.19	63.249	53.1427	48.0969
	1046.68	63.2238	53.0879	48.0707
	1047.16	63.1892	53.0261	48.04
	1047.64	63.145	52.9575	48.0038
	1048.12	63.0929	52.885	47.9617
	1048.6	63.035	52.812	47.9136
	1049.09	62.9731	52.7403	47.8597
	1049.57	62.9071	52.6685	47.7998
	1050.05	62.836	52.5934	47.7338
	1050.53	62.7582	52.511	47.6613
	1051.02	62.6736	52.4196	47.5827
	1051.5	62.5842	52.3209	47.4993
	1051.98	62.4937	52.219	47.4128
	1052.46	62.4062	52.1185	47.3256
	1052.94	62.3249	52.0222	47.2398
	1053.42	62.2509	51.9298	47.1568
	1053.91	62.1834	51.8385	47.0777
	1054.39	62.1207	51.7446	47.0029
	1054.87	62.0614	51.6465	46.9326
	1055.35	62.0055	51.5453	46.8672
	1055.84	61.9541	51.4447	46.8071
	1056.32	61.9085	51.3484	46.7528
	1056.8	61.8692	51.2588	46.7041
	1057.28	61.8345	51.1747	46.6604
	1057.76	61.8013	51.0927	46.62
	1058.25	61.7658	51.0085	46.5813
	1058.73	61.725	50.9197	46.5423
	1059.21	61.6777	50.8266	46.5015
	1059.69	61.6246	50.732	46.4579
	1060.17	61.5668	50.6392	46.4109
	1060.66	61.5053	50.5502	46.3598
	1061.14	61.4395	50.4636	46.3037
	1061.62	61.3674	50.3762	46.2418
	1062.1	61.2873	50.2839	46.173
	1062.59	61.1985	50.1846	46.097
	1063.07	61.1021	50.0791	46.014
	1063.55	61.0014	49.9708	45.9252
	1064.03	60.9003	49.864	45.8322
	1064.51	60.802	49.7614	45.7366
	1065	60.7079	49.6629	45.64
	1065.48	60.618	49.5663	45.5433
	1065.96	60.5314	49.4685	45.4474
	1066.44	60.4476	49.3679	45.353
	1066.92	60.3676	49.2658	45.261
	1067.41	60.2937	49.1653	45.1728
	1067.89	60.2282	49.0703	45.0897
	1068.37	60.1726	48.9829	45.0131
	1068.85	60.1266	48.9025	44.9438
	1069.34	60.0877	48.8261	44.8817
	1069.82	60.0525	48.7498	44.8262
	1070.3	60.018	48.6712	44.7763
	1070.78	59.9825	48.5907	44.7306
	1071.26	59.9456	48.5106	44.688
	1071.75	59.9079	48.4338	44.6477
	1072.23	59.8696	48.3618	44.6086
	1072.71	59.8297	48.2933	44.5699
	1073.19	59.786	48.2248	44.5301
	1073.67	59.736	48.1526	44.4878
	1074.16	59.6785	48.0747	44.4417
	1074.64	59.6139	47.992	44.3908
	1075.12	59.5442	47.908	44.3348
	1075.6	59.4725	47.827	44.274
	1076.09	59.4013	47.7518	44.209
	1076.57	59.3317	47.6824	44.1406
	1077.05	59.2633	47.6166	44.0696
	1077.53	59.1953	47.5511	43.9964
	1078.01	59.1272	47.4843	43.9217
	1078.49	59.0602	47.417	43.846
	1078.98	58.9965	47.3524	43.7704
	1079.46	58.9389	47.2942	43.6961
	1079.94	58.8895	47.2449	43.6243
	1080.42	58.8483	47.2038	43.5562
	1080.91	58.8137	47.1679	43.4924
	1081.39	58.7829	47.1334	43.4329
	1081.87	58.7535	47.0976	43.3771
	1082.35	58.7243	47.0604	43.3244
	1082.83	58.6956	47.0242	43.2741
	1083.32	58.6682	46.9922	43.2257
	1083.8	58.6428	46.9665	43.1784
	1084.28	58.6185	46.9467	43.1318
	1084.76	58.5934	46.9303	43.0848
	1085.24	58.5649	46.9138	43.036
	1085.73	58.5314	46.8956	42.984
	1086.21	58.4928	46.8762	42.9275
	1086.69	58.4511	46.8585	42.8653
	1087.17	58.409	46.8461	42.7971
	1087.65	58.369	46.8414	42.7229
	1088.14	58.3325	46.8439	42.6427
	1088.62	58.2992	46.8511	42.557
	1089.1	58.2683	46.8595	42.4658
	1089.58	58.2392	46.8671	42.3692
	1090.07	58.2123	46.8743	42.2675
	1090.55	58.1896	46.8837	42.1614
	1091.03	58.1735	46.8988	42.0518
	1091.51	58.1656	46.9214	41.9401
	1091.99	58.1662	46.9505	41.8276
	1092.48	58.1739	46.9826	41.7156
	1092.96	58.1862	47.0133	41.6051
	1093.44	58.201	47.0393	41.4964
	1093.92	58.2172	47.0599	41.3897
	1094.4	58.2349	47.0767	41.2852
	1094.89	58.255	47.0923	41.1828
	1095.37	58.2774	47.1081	41.0828
	1095.85	58.3007	47.123	40.9851
	1096.33	58.3221	47.1339	40.889
	1096.82	58.3379	47.1367	40.7936
	1097.3	58.3449	47.129	40.6972
	1097.78	58.3419	47.111	40.5979
	1098.26	58.3291	47.0851	40.4945
	1098.74	58.3082	47.0545	40.3861
	1099.23	58.2808	47.0215	40.2725
	1099.71	58.2476	46.9859	40.1541
	1100.19	58.208	46.9455	40.0314
	1100.67	58.1613	46.8974	39.9047
	1101.15	58.1071	46.8406	39.7741
	1101.64	58.0466	46.7762	39.6396
	1102.12	57.9822	46.7075	39.5011
	1102.6	57.917	46.6384	39.3594
	1103.08	57.8537	46.5712	39.2159
	1103.57	57.7936	46.5056	39.0722
	1104.05	57.7366	46.4391	38.9301
	1104.53	57.6815	46.3683	38.7911
	1105.01	57.6275	46.2912	38.6559
	1105.49	57.5749	46.2084	38.5248
	1105.98	57.5249	46.1223	38.3984
	1106.46	57.479	46.0361	38.2772
	1106.94	57.4382	45.9515	38.1624
	1107.42	57.4017	45.8676	38.0555
	1107.9	57.3673	45.7813	37.9573
	1108.39	57.3318	45.6889	37.868
	1108.87	57.2923	45.5882	37.7865
	1109.35	57.2474	45.4793	37.7111
	1109.83	57.1969	45.365	37.6398
	1110.32	57.1419	45.2486	37.5712
	1110.8	57.0834	45.1327	37.5048
	1111.28	57.0214	45.0175	37.4406
	1111.76	56.955	44.9011	37.3788
	1112.24	56.8829	44.781	37.3194
	1112.72	56.8042	44.6559	37.2617
	1113.21	56.7195	44.5264	37.2044
	1113.69	56.6307	44.3953	37.1467
	1114.17	56.5407	44.2662	37.0885
	1114.65	56.4519	44.1411	37.0308
	1115.14	56.3657	44.02	36.9752
	1115.62	56.2817	43.9005	36.9236
	1116.1	56.1992	43.7795	36.8774
	1116.58	56.117	43.6546	36.8367
	1117.06	56.0351	43.5258	36.8012
	1117.55	55.9544	43.3948	36.7701
	1118.03	55.8767	43.2639	36.7433
	1118.51	55.8031	43.1346	36.721
	1118.99	55.734	43.0063	36.7042
	1119.47	55.6682	42.8762	36.6932
	1119.96	55.6035	42.7412	36.6877
	1120.44	55.5379	42.5988	36.6858
	1120.92	55.4702	42.4488	36.6852
	1121.4	55.4	42.2928	36.683
	1121.89	55.3278	42.1334	36.6773
	1122.37	55.2538	41.9722	36.6673
	1122.85	55.1774	41.8088	36.6533
	1123.33	55.097	41.6412	36.6358
	1123.81	55.0104	41.4664	36.615
	1124.3	54.9156	41.2825	36.5904
	1124.78	54.8118	41.0893	36.5605
	1125.26	54.6996	40.8887	36.5241
	1125.74	54.5806	40.6833	36.4799
	1126.22	54.4571	40.4757	36.428
	1126.71	54.3307	40.2669	36.3692
	1127.19	54.2033	40.0567	36.3047
	1127.67	54.0763	39.8447	36.2358
	1128.15	53.9517	39.6315	36.1627
	1128.63	53.8323	39.4196	36.0854
	1129.12	53.7216	39.2131	36.0035
	1129.6	53.6229	39.0165	35.9171
	1130.08	53.5384	38.8334	35.8266
	1130.56	53.469	38.665	35.733
	1131.05	53.4135	38.5108	35.6375
	1131.53	53.3697	38.3686	35.5403
	1132.01	53.3354	38.2368	35.4412
	1132.49	53.3096	38.1153	35.3391
	1132.97	53.2925	38.0053	35.2334
	1133.46	53.2853	37.9089	35.1238
	1133.94	53.2891	37.8276	35.0113
	1134.42	53.3039	37.7608	34.8974
	1134.9	53.3279	37.7058	34.7839
	1135.38	53.3577	37.6587	34.6716
	1135.87	53.3896	37.6153	34.5602
	1136.35	53.4203	37.5729	34.4481
	1136.83	53.4477	37.5306	34.3338
	1137.31	53.471	37.4883	34.2159
	1137.8	53.4895	37.446	34.0945
	1138.28	53.5026	37.4025	33.9704
	1138.76	53.5086	37.3553	33.845
	1139.24	53.5055	37.3008	33.719
	1139.72	53.4917	37.2363	33.5924
	1140.21	53.4666	37.1606	33.464
	1140.69	53.4313	37.0744	33.3327
	1141.17	53.388	36.9796	33.198
	1141.65	53.339	36.8781	33.0606
	1142.13	53.2863	36.7705	32.9226
	1142.62	53.2305	36.6561	32.7865
	1143.1	53.1717	36.5334	32.6541
	1143.58	53.1095	36.4012	32.5265
	1144.06	53.0442	36.26	32.4035
	1144.55	52.9774	36.112	32.2848
	1145.03	52.9112	35.9607	32.1707
	1145.51	52.848	35.8099	32.0628
	1145.99	52.7892	35.6624	31.9635
	1146.47	52.7355	35.5199	31.8756
	1146.96	52.6861	35.3828	31.801
	1147.44	52.6404	35.2518	31.7398
	1147.92	52.598	35.1281	31.6908
	1148.4	52.5592	35.014	31.6523
	1148.88	52.5251	34.9121	31.6229
	1149.37	52.4967	34.8244	31.6025
	1149.85	52.474	34.7513	31.5923
	1150.33	52.4558	34.6914	31.5934
	1150.81	52.4401	34.642	31.6064
	1151.3	52.4246	34.6006	31.6303
	1151.78	52.4077	34.5652	31.6629
	1152.26	52.3892	34.5358	31.7017
	1152.74	52.3698	34.5128	31.7448
	1153.22	52.3508	34.4968	31.7919
	1153.7	52.333	34.4874	31.844
	1154.19	52.3164	34.4826	31.9021
	1154.67	52.3002	34.4795	31.9669
	1155.15	52.2836	34.4751	32.0374
	1155.63	52.266	34.468	32.1116
	1156.12	52.2481	34.4579	32.187
	1156.6	52.231	34.4457	32.262
	1157.08	52.2157	34.4322	32.336
	1157.56	52.2027	34.4174	32.4099
	1158.04	52.1909	34.3995	32.4845
	1158.53	52.1786	34.376	32.5605
	1159.01	52.1638	34.3445	32.6372
	1159.49	52.1453	34.3043	32.7132
	1159.97	52.1229	34.2561	32.7872
	1160.45	52.0975	34.2022	32.8588
	1160.94	52.0704	34.145	32.929
	1161.42	52.0424	34.0862	32.9999
	1161.9	52.0134	34.0264	33.0736
	1162.38	51.9827	33.965	33.1513
	1162.87	51.9494	33.9016	33.2327
	1163.35	51.9134	33.8368	33.316
	1163.83	51.8756	33.7725	33.3991
	1164.31	51.8375	33.7113	33.4805
	1164.79	51.8008	33.6555	33.5598
	1165.28	51.7664	33.6057	33.6377
	1165.76	51.7339	33.5608	33.7151
	1166.24	51.7018	33.5181	33.7923
	1166.72	51.6687	33.4743	33.8687
	1167.2	51.6334	33.4273	33.9431
	1167.69	51.596	33.3761	34.014
	1168.17	51.5574	33.3212	34.0809
	1168.65	51.5188	33.2636	34.1447
	1169.13	51.4809	33.2033	34.2072
	1169.62	51.4432	33.1397	34.2703
	1170.1	51.4046	33.0712	34.3355
	1170.58	51.3635	32.9962	34.4029
	1171.06	51.319	32.9144	34.4717
	1171.54	51.2711	32.8266	34.5409
	1172.03	51.2211	32.7349	34.61
	1172.51	51.17	32.6413	34.6796
	1172.99	51.1185	32.5471	34.751
	1173.47	51.0662	32.4523	34.8256
	1173.95	51.0116	32.3558	34.9039
	1174.44	50.9531	32.2565	34.985
	1174.92	50.8895	32.1542	35.0671
	1175.4	50.8209	32.0497	35.148
	1175.88	50.7481	31.9449	35.2259
	1176.37	50.6727	31.8414	35.2998
	1176.85	50.5958	31.7401	35.3697
	1177.33	50.5173	31.64	35.4357
	1177.81	50.4367	31.5393	35.4973
	1178.29	50.3528	31.4358	35.5534
	1178.78	50.2651	31.3282	35.6021
	1179.26	50.1741	31.2167	35.6418
	1179.74	50.0813	31.1026	35.6719
	1180.22	49.9888	30.9876	35.693
	1180.7	49.8981	30.873	35.7068
	1181.19	49.8102	30.7585	35.7155
	1181.67	49.7247	30.643	35.721
	1182.15	49.641	30.525	35.7245
	1182.63	49.5585	30.4036	35.7267
	1183.12	49.4773	30.279	35.728
	1183.6	49.3983	30.1526	35.7298
	1184.08	49.3224	30.0263	35.7338
	1184.56	49.2503	29.9016	35.7428
	1185.04	49.1812	29.7782	35.7591
	1185.53	49.1133	29.6552	35.7844
	1186.01	49.0445	29.5311	35.8193
	1186.49	48.9729	29.4049	35.8635
	1186.97	48.8978	29.2768	35.9165
	1187.45	48.8193	29.1475	35.9781
	1187.94	48.7382	29.0181	36.0486
	1188.42	48.6547	28.8887	36.1285
	1188.9	48.5686	28.7583	36.2178
	1189.38	48.4785	28.6248	36.315
	1189.86	48.3826	28.4859	36.4172
	1190.35	48.2797	28.3399	36.5201
	1190.83	48.1696	28.1866	36.6188
	1191.31	48.0532	28.0269	36.7088
	1191.79	47.9325	27.8622	36.7863
	1192.28	47.8091	27.6936	36.8481
	1192.76	47.6843	27.5212	36.8917
	1193.24	47.5585	27.3439	36.9141
	1193.72	47.4313	27.1605	36.9125
	1194.2	47.3025	26.9701	36.8845
	1194.68	47.1724	26.7731	36.8282
	1195.17	47.0422	26.571	36.7435
	1195.65	46.9134	26.3659	36.6315
	1196.13	46.7872	26.1596	36.4948
	1196.61	46.6643	25.953	36.3366
	1197.1	46.544	25.7455	36.1598
	1197.58	46.4251	25.5362	35.967
	1198.06	46.3062	25.3243	35.7601
	1198.54	46.1867	25.1099	35.5407
	1199.02	46.0668	24.8943	35.3109
	1199.51	45.9475	24.6797	35.0732
	1199.99	45.8297	24.4681	34.8306
	1200.47	45.714	24.2606	34.5861
	1200.95	45.5998	24.0574	34.3416
	1201.43	45.4862	23.8579	34.0979
	1201.92	45.3722	23.6615	33.8547
	1202.4	45.2578	23.4686	33.611
	1202.88	45.1441	23.2809	33.3663
	1203.36	45.0334	23.1011	33.121
	1203.85	44.928	22.9318	32.8765
	1204.33	44.8301	22.7753	32.6345
	1204.81	44.7407	22.6324	32.3958
	1205.29	44.6601	22.5031	32.1603
	1205.77	44.5885	22.3874	31.9265
	1206.26	44.5265	22.2857	31.6927
	1206.74	44.4755	22.1997	31.4578
	1207.22	44.4378	22.1319	31.2221
	1207.7	44.4152	22.0846	30.9872
	1208.18	44.4091	22.0589	30.7556
	1208.67	44.4191	22.054	30.529
	1209.15	44.4437	22.0676	30.3079
	1209.63	44.4807	22.0966	30.0913
	1210.11	44.5279	22.1382	29.8775
	1210.6	44.5838	22.1905	29.6653
	1211.08	44.6474	22.2522	29.455
	1211.56	44.717	22.3217	29.2483
	1212.04	44.7902	22.3966	29.0479
	1212.52	44.8633	22.4726	28.8554
	1213.01	44.9316	22.5444	28.6715
	1213.49	44.9905	22.6067	28.4948
	1213.97	45.0366	22.6551	28.3234
	1214.45	45.0678	22.687	28.1553
	1214.93	45.0836	22.7011	27.9904
	1215.42	45.0839	22.6968	27.8297
	1215.9	45.0687	22.6729	27.6747
	1216.38	45.0373	22.6278	27.5263
	1216.86	44.9888	22.5592	27.3838
	1217.35	44.9228	22.4656	27.2448
	1217.83	44.8398	22.3465	27.1063
	1218.31	44.7413	22.2032	26.9663
	1218.79	44.6302	22.0383	26.8244
	1219.27	44.509	21.8544	26.6821
	1219.76	44.3799	21.6537	26.5417
	1220.24	44.2438	21.4374	26.4048
	1220.72	44.1005	21.2053	26.2711
	1221.2	43.9498	20.9572	26.1387
	1221.68	43.7914	20.6933	26.005
	1222.17	43.6263	20.4152	25.8682
	1222.65	43.4558	20.1252	25.7282
	1223.13	43.2817	19.8262	25.5871
	1223.61	43.1048	19.5203	25.4476
	1224.09	42.9251	19.2087	25.3118
	1224.58	42.7413	18.8912	25.1798
	1225.06	42.5521	18.5673	25.0499
	1225.54	42.3563	18.2368	24.9193
	1226.02	42.1541	17.9009	24.7861
	1226.51	41.9463	17.5618	24.6505
	1226.99	41.7346	17.2225	24.5146
	1227.47	41.5203	16.8854	24.3814
	1227.95	41.3037	16.5516	24.2531
	1228.43	41.0843	16.2209	24.1298
	1228.92	40.8612	15.8924	24.0094
	1229.4	40.6338	15.5654	23.889
	1229.88	40.4029	15.2407	23.7664
	1230.36	40.1705	14.9208	23.6416
	1230.84	39.9394	14.6092	23.5166
	1231.33	39.7121	14.3089	23.3947
	1231.81	39.4899	14.0218	23.2784
	1232.29	39.2729	13.7476	23.1679
	1232.77	39.0604	13.4849	23.0615
	1233.26	38.8517	13.2323	22.9564
	1233.74	38.6472	12.9897	22.8504
	1234.22	38.4485	12.7589	22.7437
	1234.7	38.258	12.5428	22.6387
	1235.18	38.0778	12.3443	22.5389
	1235.66	37.9086	12.1642	22.4471
	1236.15	37.7499	12.0017	22.3638
	1236.63	37.5997	11.8539	22.2873
	1237.11	37.4562	11.7181	22.2151
	1237.59	37.3188	11.5929	22.1452
	1238.08	37.1881	11.4791	22.0782
	1238.56	37.066	11.3787	22.0169
	1239.04	36.9541	11.2936	21.9647
	1239.52	36.8529	11.2243	21.9246
	1240	36.7613	11.169	21.8969
	1240.49	36.6771	11.1243	21.8793
	1240.97	36.5981	11.0867	21.8687
	1241.45	36.5237	11.0543	21.8625
	1241.93	36.4546	11.0275	21.8606
	1242.41	36.3931	11.0082	21.8651
	1242.9	36.3412	10.9983	21.8792
	1243.38	36.2998	10.9984	21.9048
	1243.86	36.2683	11.0072	21.9417
	1244.34	36.2447	11.0216	21.987
	1244.83	36.2272	11.0391	22.0368
	1245.31	36.2152	11.0584	22.0882
	1245.79	36.2099	11.0808	22.1408
	1246.27	36.2136	11.1089	22.1965
	1246.75	36.2283	11.1449	22.2585
	1247.24	36.2548	11.1897	22.3291
	1247.72	36.292	11.2417	22.4079
	1248.2	36.3375	11.2981	22.4927
	1248.68	36.389	11.3558	22.5798
	1249.16	36.4453	11.4138	22.6667
	1249.65	36.507	11.473	22.7533
	1250.13	36.5757	11.536	22.8419
	1250.61	36.6527	11.6052	22.9357
	1251.09	36.7379	11.6815	23.0374
	1251.58	36.8295	11.7635	23.1472
	1252.06	36.9249	11.8484	23.2629
	1252.54	37.0214	11.9337	23.3816
	1253.02	37.118	12.0183	23.5012
	1253.5	37.2155	12.1034	23.6218
	1253.99	37.3158	12.1916	23.7456
	1254.47	37.4208	12.2851	23.8756
	1254.95	37.531	12.3844	24.0138
	1255.43	37.6453	12.488	24.1599
	1255.91	37.7617	12.5929	24.3114
	1256.4	37.8784	12.6965	24.4646
	1256.88	37.9951	12.798	24.6172
	1257.36	38.1133	12.8987	24.7687
	1257.84	38.2352	13.0016	24.921
	1258.33	38.363	13.1091	25.0768
	1258.81	38.4974	13.2224	25.2375
	1259.29	38.6376	13.34	25.4025
	1259.77	38.7815	13.4594	25.5685
	1260.25	38.9273	13.5779	25.7316
	1260.73	39.0745	13.6947	25.8885
	1261.22	39.2237	13.8109	26.0383
	1261.7	39.3765	13.9288	26.1822
	1262.18	39.5338	14.0504	26.3224
	1262.66	39.6951	14.1763	26.4604
	1263.15	39.8586	14.3047	26.596
	1263.63	40.0214	14.4329	26.7269
	1264.11	40.1814	14.5584	26.8505
	1264.59	40.3376	14.6806	26.9646
	1265.07	40.4908	14.8003	27.0694
	1265.56	40.6422	14.9199	27.1666
	1266.04	40.7931	15.041	27.2589
	1266.52	40.943	15.1636	27.3479
	1267	41.0905	15.286	27.4335
	1267.48	41.2336	15.4055	27.5139
	1267.97	41.3711	15.5196	27.5865
	1268.45	41.5029	15.628	27.6497
	1268.93	41.6309	15.732	27.7037
	1269.41	41.7573	15.834	27.7505
	1269.9	41.884	15.936	27.7929
	1270.38	42.0118	16.0384	27.8327
	1270.86	42.14	16.1398	27.8699
	1271.34	42.2675	16.2379	27.9027
	1271.82	42.3936	16.3308	27.9288
	1272.31	42.5188	16.4183	27.9465
	1272.79	42.6444	16.502	27.9565
	1273.27	42.7722	16.5845	27.9611
	1273.75	42.903	16.6679	27.9635
	1274.23	43.0365	16.7529	27.9661
	1274.72	43.1711	16.8383	27.9699
	1275.2	43.3048	16.9221	27.974
	1275.68	43.4365	17.003	27.9767
	1276.16	43.5659	17.081	27.9774
	1276.64	43.6942	17.158	27.9772
	1277.13	43.8229	17.2369	27.9789
	1277.61	43.9529	17.3201	27.9861
	1278.09	44.0839	17.4086	28.0014
	1278.57	44.2149	17.5018	28.0258
	1279.06	44.3446	17.5984	28.0584
	1279.54	44.4726	17.6979	28.0973
	1280.02	44.5996	17.8008	28.1415
	1280.5	44.7276	17.9095	28.1916
	1280.98	44.8585	18.0265	28.2498
	1281.47	44.9935	18.1538	28.3191
	1281.95	45.1327	18.2914	28.4013
	1282.43	45.275	18.4376	28.4963
	1282.91	45.4189	18.5894	28.6025
	1283.39	45.5634	18.7446	28.7172
	1283.88	45.7085	18.9019	28.8386
	1284.36	45.8544	19.0614	28.9664
	1284.84	46.0013	19.2238	29.1022
	1285.32	46.1486	19.389	29.248
	1285.81	46.2944	19.5553	29.4049
	1286.29	46.4363	19.7201	29.5721
	1286.77	46.5724	19.8802	29.7473
	1287.25	46.7016	20.0335	29.9269
	1287.73	46.8241	20.1795	30.1082
	1288.22	46.9411	20.3194	30.2898
	1288.7	47.0534	20.4548	30.4717
	1289.18	47.1613	20.5871	30.654
	1289.66	47.2635	20.7158	30.8362
	1290.14	47.3588	20.8397	31.016
	1290.63	47.4457	20.957	31.1894
	1291.11	47.5241	21.0666	31.3522
	1291.59	47.5949	21.1688	31.5009
	1292.07	47.6594	21.265	31.6334
	1292.56	47.719	21.3566	31.7493
	1293.04	47.7741	21.4446	31.8488
	1293.52	47.8242	21.5282	31.932
	1294	47.8685	21.6059	31.9976
	1294.48	47.9063	21.6758	32.0439
	1294.97	47.9381	21.7371	32.0686
	1295.45	47.9654	21.7901	32.0706
	1295.93	47.9901	21.8364	32.0507
	1296.41	48.0134	21.8772	32.0109
	1296.89	48.0356	21.913	31.9544
	1297.38	48.0555	21.9427	31.8837
	1297.86	48.0713	21.9642	31.8001
	1298.34	48.0811	21.9748	31.7035
	1298.82	48.084	21.9731	31.5931
	1299.31	48.0795	21.9587	31.4685
	1299.79	48.0679	21.9321	31.3307
	1300.27	48.0489	21.8942	31.1822
	1300.75	48.0209	21.845	31.026
	1301.23	47.9815	21.7831	30.8643
	1301.71	47.9278	21.7062	30.698
	1302.2	47.8573	21.6119	30.5262
	1302.68	47.7685	21.4987	30.347
	1303.16	47.6613	21.3666	30.1593
	1303.64	47.5362	21.2168	29.9635
	1304.13	47.3941	21.051	29.7618
	1304.61	47.2352	20.8705	29.5573
	1305.09	47.059	20.6753	29.3525
	1305.57	46.865	20.4646	29.1482
	1306.05	46.6528	20.237	28.9434
	1306.54	46.4229	19.9924	28.7361
	1307.02	46.1773	19.7317	28.5252
	1307.5	45.9186	19.4578	28.3113
	1307.98	45.6499	19.1742	28.0974
	1308.46	45.374	18.8843	27.8877
	1308.95	45.0925	18.5901	27.6855
	1309.43	44.8061	18.2923	27.4922
	1309.91	44.5149	17.9905	27.3066
	1310.39	44.219	17.6846	27.1264
	1310.88	43.9195	17.3758	26.9496
	1311.36	43.6183	17.067	26.7764
	1311.84	43.3183	16.7628	26.6092
	1312.32	43.0226	16.468	26.4519
	1312.8	42.7338	16.1866	26.3079
	1313.29	42.4536	15.9208	26.1784
	1313.77	42.1834	15.6717	26.0623
	1314.25	41.9242	15.44	25.957
	1314.73	41.6775	15.2269	25.8607
	1315.21	41.4454	15.035	25.7733
	1315.7	41.2302	14.8674	25.6971
	1316.18	41.0333	14.7264	25.6353
	1316.66	40.8551	14.6124	25.5903
	1317.14	40.6946	14.5234	25.5619
	1317.62	40.5502	14.4559	25.5477
	1318.11	40.4204	14.4064	25.5439
	1318.59	40.3053	14.3728	25.5476
	1319.07	40.2057	14.3546	25.5582
	1319.55	40.1231	14.3525	25.5774
	1320.04	40.0581	14.3664	25.6078
	1320.52	40.0093	14.3942	25.6509
	1321	39.9737	14.4317	25.7055
	1321.48	39.9474	14.4738	25.7683
	1321.96	39.9272	14.5162	25.8352
	1322.45	39.9118	14.5569	25.9031
	1322.93	39.9017	14.5965	25.9715
	1323.41	39.8983	14.6368	26.0424
	1323.89	39.9029	14.6794	26.1186
	1324.38	39.9149	14.7241	26.202
	1324.86	39.9325	14.7684	26.292
	1325.34	39.9527	14.8091	26.3858
	1325.82	39.9733	14.8435	26.48
	1326.3	39.9937	14.8708	26.572
	1326.79	40.0151	14.8932	26.6617
	1327.27	40.0394	14.9137	26.7515
	1327.75	40.0684	14.9353	26.8446
	1328.23	40.1023	14.9592	26.943
	1328.71	40.1397	14.9846	27.0466
	1329.2	40.1789	15.0096	27.1535
	1329.68	40.2191	15.0332	27.2605
	1330.16	40.2611	15.0564	27.366
	1330.64	40.3081	15.0827	27.4704
	1331.12	40.3638	15.1166	27.5763
	1331.61	40.4318	15.1622	27.687
	1332.09	40.5137	15.2216	27.8045
	1332.57	40.6099	15.2946	27.9286
	1333.05	40.7199	15.3799	28.0567
	1333.54	40.8446	15.4771	28.1857
	1334.02	40.9864	15.5877	28.3136
	1334.5	41.1492	15.7155	28.4402
	1334.98	41.3377	15.8652	28.5674
	1335.46	41.5549	16.0406	28.6979
	1335.95	41.8018	16.2432	28.8333
	1336.43	42.0777	16.4723	28.9733
	1336.91	42.3815	16.7266	29.1155
	1337.39	42.7138	17.006	29.2572
	1337.87	43.0773	17.313	29.3968
	1338.36	43.4757	17.652	29.5347
	1338.84	43.9107	18.0263	29.6731
	1339.32	44.3793	18.4353	29.8144
	1339.8	44.8723	18.8727	29.9593
	1340.29	45.3762	19.3274	30.1058
	1340.77	45.878	19.7878	30.2504
	1341.25	46.3685	20.246	30.3895
	1341.73	46.8444	20.6992	30.5218
	1342.21	47.3064	21.1493	30.6486
	1342.69	47.7565	21.5997	30.7733
	1343.18	48.1954	22.0519	30.8995
	1343.66	48.6207	22.5042	31.0295
	1344.14	49.0286	22.9523	31.1632
	1344.62	49.4149	23.3908	31.2987
	1345.11	49.7775	23.8156	31.433
	1345.59	50.1164	24.2253	31.5644
	1346.07	50.4336	24.6209	31.6927
	1346.55	50.7309	25.0037	31.8196
	1347.03	51.0091	25.374	31.9475
	1347.52	51.2679	25.7304	32.0776
	1348	51.5066	26.0707	32.2096
	1348.48	51.7258	26.3934	32.3413
	1348.96	51.928	26.6992	32.4703
	1349.44	52.117	26.9906	32.5947
	1349.93	52.2964	27.2711	32.7144
	1350.41	52.4676	27.5428	32.8304
	1350.89	52.6298	27.8056	32.9444
	1351.37	52.7803	28.0572	33.0574
	1351.86	52.9165	28.2951	33.1687
	1352.34	53.0378	28.5184	33.2767
	1352.82	53.1458	28.7287	33.3793
	1353.3	53.2435	28.9294	33.4756
	1353.78	53.3338	29.1242	33.5658
	1354.27	53.4173	29.3146	33.6516
	1354.75	53.4922	29.4991	33.7345
	1355.23	53.5549	29.6738	33.8155
	1355.71	53.6024	29.8346	33.8942
	1356.19	53.6342	29.9794	33.969
	1356.68	53.6522	30.1091	34.0383
	1357.16	53.6603	30.2268	34.1015
	1357.64	53.662	30.3357	34.1592
	1358.12	53.6588	30.4371	34.213
	1358.61	53.6497	30.5294	34.2646
	1359.09	53.6322	30.609	34.3149
	1359.57	53.604	30.6721	34.3634
	1360.05	53.5648	30.7167	34.4084
	1360.53	53.5167	30.7436	34.4481
	1361.02	53.4636	30.7555	34.4812
	1361.5	53.4091	30.7553	34.5078
	1361.98	53.355	30.7444	34.5293
	1362.46	53.3002	30.7215	34.5473
	1362.94	53.2421	30.6843	34.5629
[truncated: 5,470 more rows]

## Sheet: Figure 2c
		data 1	data 2	data 3
Figure 2c	106.457	77	91	105
	116.472	91	87	109
	126.479	80	90	112
	136.48	94	95	104
	146.475	84	79	113
	156.466	86	88	116
	166.448	85	91	106
	176.423	90	83	113
	186.391	78	85	113
	196.353	79	91	93
	206.306	84	83	110
	216.255	88	85	103
	226.198	79	87	101
	236.134	81	95	117
	246.064	74	89	109
	255.984	69	86	105
	265.901	79	97	107
	275.811	82	82	111
	285.712	92	86	106
	295.61	82	89	115
	305.498	75	89	112
	315.383	69	81	99
	325.261	59	83	105
	335.13	70	85	113
	344.992	71	88	103
	354.851	75	87	105
	364.701	72	88	107
	374.545	65	81	95
	384.385	67	87	99
	394.215	78	87	110
	404.04	80	78	104
	413.858	79	90	109
	423.669	79	98	133
	433.474	81	108	151
	443.273	87	120	151
	453.066	99	119	148
	462.852	96	106	149
	472.632	102	107	131
	482.406	114	113	125
	492.171	95	99	141
	501.934	101	112	133
	511.686	97	99	135
	521.435	96	107	141
	531.177	106	101	126
	540.91	107	105	124
	550.64	105	115	147
	560.363	106	125	146
	570.078	95	103	137
	579.786	85	101	134
	589.491	93	98	123
	599.189	91	101	121
	608.878	101	101	127
	618.562	100	108	135
	628.239	101	113	141
	637.909	107	105	148
	647.574	93	111	138
	657.235	103	131	146
	666.89	123	161	193
	676.536	154	197	233
	686.176	189	193	211
	695.809	239	156	194
	705.437	228	137	167
	715.058	159	151	175
	724.673	158	176	214
	734.282	161	187	229
	743.88	168	193	200
	753.476	149	165	183
	763.067	132	136	174
	772.651	137	129	149
	782.23	131	125	154
	791.802	135	111	158
	801.365	115	115	149
	810.923	111	126	152
	820.477	107	111	157
	830.024	104	121	155
	839.563	121	111	160
	849.096	113	115	145
	858.626	104	112	146
	868.147	115	123	140
	877.661	99	108	129
	887.173	95	113	140
	896.675	97	101	139
	906.172	106	101	143
	915.662	108	117	139
	925.147	133	121	149
	934.625	169	159	200
	944.098	203	204	256
	953.564	219	225	249
	963.025	206	187	211
	972.479	174	142	185
	981.928	148	149	179
	991.367	131	127	157
	1000.81	127	126	170
	1010.23	123	135	150
	1019.66	119	139	147
	1029.08	125	130	161
	1038.49	133	137	158
	1047.89	133	142	163
	1057.29	147	121	180
	1066.69	175	154	177
	1076.07	213	177	205
	1085.45	267	196	257
	1094.83	229	192	239
	1104.2	211	181	209
	1113.56	226	185	213
	1122.92	261	193	230
	1132.27	297	199	233
	1141.61	261	189	234
	1150.95	238	169	223
	1160.29	213	171	203
	1169.61	193	161	221
	1178.93	197	171	231
	1188.25	203	183	227
	1197.56	221	195	231
	1206.86	225	191	247
	1216.16	230	188	246
	1225.45	253	211	250
	1234.74	273	207	259
	1244.02	263	227	251
	1253.29	255	201	245
	1262.56	240	211	245
	1271.82	236	199	254
	1281.07	267	223	250
	1290.32	294	213	261
	1299.57	308	209	253
	1308.81	281	226	259
	1318.04	245	217	264
	1327.26	269	209	260
	1336.49	243	193	244
	1345.7	264	193	251
	1354.91	269	201	225
	1364.11	319	236	269
	1373.31	346	267	305
	1382.5	360	299	343
	1391.68	381	295	336
	1400.86	396	283	331
	1410.03	381	289	347
	1419.2	358	301	349
	1428.36	377	330	393
	1437.52	364	349	414
	1446.67	359	361	411
	1455.81	354	357	426
	1464.95	321	343	407
	1474.09	305	327	373
	1483.21	313	319	363
	1492.33	341	319	399
	1501.45	329	331	387
	1510.56	316	329	375
	1519.66	320	343	402
	1528.76	342	352	425
	1537.85	360	384	454
	1546.94	372	391	465
	1556.02	369	403	447
	1565.09	328	383	455
	1574.16	317	383	445
	1583.22	324	394	485
	1592.28	383	444	512
	1601.33	421	417	481
	1610.38	452	411	494
	1619.42	477	393	451
	1628.45	453	358	424
	1637.48	458	334	415
	1646.51	404	321	383
	1655.53	320	289	360
	1664.54	279	271	333
	1673.54	206	233	298
	1682.54	190	193	262
	1691.54	193	161	237
	1700.53	169	162	207
	1709.51	159	166	202
	1718.49	178	153	207
	1727.46	173	154	191
	1736.43	162	163	196
	1745.39	161	173	216
	1754.34	146	146	196
	1763.29	157	153	193
	1772.24	163	141	195
	1781.17	146	156	202
	1790.11	144	156	190
	1799.03	133	143	191
	1807.96	157	137	191
	1816.87	136	140	194
	1825.78	148	145	182
	1834.69	145	135	180
	1843.58	140	137	182
	1852.48	137	149	191
	1861.37	149	143	194
	1870.25	138	141	189
	1879.12	148	143	189
	1888	143	129	182
	1896.86	150	140	188
	1905.72	142	145	200
	1914.58	139	143	187
	1923.43	140	142	196
	1932.27	137	142	189
	1941.11	147	139	189
	1949.94	136	140	202
	1958.76	141	136	185
	1967.59	145	141	199
	1976.4	146	152	193
	1985.21	142	146	181
	1994.02	135	153	189
	2002.82	140	147	191
	2011.61	137	140	185
	2020.4	143	145	181
	2029.18	141	135	197
	2037.96	132	139	193
	2046.73	142	151	190
	2055.5	147	139	203
	2064.26	151	143	198
	2073.01	135	157	179
	2081.76	149	139	212
	2090.51	147	156	191
	2099.25	148	157	198
	2107.98	164	147	201
	2116.71	148	135	185
	2125.43	161	150	185
	2134.15	170	155	199
	2142.86	164	154	209
	2151.57	155	157	201
	2160.27	167	153	204
	2168.97	152	150	206
	2177.66	163	144	195
	2186.34	165	135	195
	2195.02	161	156	204
	2203.69	156	156	195
	2212.36	152	161	211
	2221.03	150	145	215
	2229.68	159	153	207
	2238.34	160	153	197
	2246.98	159	151	212
	2255.63	160	159	209
	2264.26	163	170	200
	2272.89	179	149	204
	2281.52	169	152	205
	2290.14	176	157	201
	2298.76	177	165	219
	2307.36	172	159	206
	2315.97	159	165	210
	2324.57	166	164	216
	2333.16	163	153	206
	2341.75	162	165	195
	2350.33	172	149	212
	2358.91	176	157	201
	2367.48	161	165	201
	2376.05	163	165	216
	2384.61	164	160	209
	2393.17	162	158	204
	2401.72	168	137	214
	2410.27	170	151	214
	2418.81	163	156	191
	2427.35	169	159	209
	2435.88	164	156	208
	2444.4	162	150	204
	2452.93	157	156	191
	2461.44	157	143	203
	2469.95	153	140	199
	2478.45	161	148	191
	2486.95	165	145	193
	2495.44	158	139	188
	2503.93	164	151	194
	2512.42	166	141	201
	2520.89	160	139	201
	2529.37	172	153	173
	2537.84	157	149	216
	2546.3	163	149	201
	2554.76	166	160	182
	2563.21	165	154	194
	2571.66	170	141	191
	2580.1	149	145	187
	2588.53	166	145	199
	2596.97	171	147	206
	2605.39	159	146	188
	2613.82	163	141	193
	2622.23	167	131	209
	2630.64	167	147	185
	2639.05	165	155	189
	2647.45	166	148	196
	2655.84	162	150	197
	2664.23	158	155	196
	2672.62	168	151	193
	2681	172	136	183
	2689.38	165	157	193
	2697.74	185	150	209
	2706.11	170	159	197
	2714.47	169	157	201
	2722.82	177	151	192
	2731.17	166	154	189
	2739.52	174	141	197
	2747.86	177	143	209
	2756.19	170	144	206
	2764.52	171	151	201
	2772.84	188	164	199
	2781.16	188	141	200
	2789.48	181	147	201
	2797.79	193	153	189
	2806.09	181	157	203
	2814.39	186	156	207
	2822.68	183	133	201
	2830.97	178	147	209
	2839.26	191	153	193
	2847.53	167	151	200
	2855.81	198	144	211
	2864.08	190	155	186
	2872.34	180	153	208
	2880.6	194	174	219
	2888.85	181	156	202
	2897.1	183	156	191
	2905.35	191	163	201
	2913.59	193	152	215
	2921.82	187	165	209
	2930.05	188	159	197
	2938.27	188	161	187
	2946.49	180	164	209
	2954.7	199	151	206
	2962.91	197	157	215
	2971.12	181	158	202
	2979.32	192	157	203
	2987.51	181	163	212
	2995.7	184	153	215

## Sheet: Figure 3c
Figure 3c	3310	737473
	3310.39	665810
	3310.78	749688
	3311.17	712865
	3311.56	748312
	3311.96	717907
	3312.35	709811
	3312.74	718027
	3313.13	655700
	3313.52	713151
	3313.91	633894
	3314.3	640261
	3314.69	558715
	3315.08	601080
	3315.47	587772
	3315.86	619092
	3316.26	679441
	3316.65	655970
	3317.04	540615
	3317.43	641817
	3317.82	605094
	3318.21	641136
	3318.6	638696
	3318.99	569381
	3319.38	479853
	3319.78	453817
	3320.17	486951
	3320.56	399155
	3320.95	507720
	3321.34	515325
	3321.73	462791
	3322.12	486565
	3322.51	407953
	3322.9	541168
	3323.29	494873
	3323.69	502886
	3324.08	529123
	3324.47	504729
	3324.86	531872
	3325.25	568470
	3325.64	546697
	3326.03	624930
	3326.42	517372
	3326.81	595882
	3327.2	636983
	3327.6	597264
	3327.99	566692
	3328.38	596837
	3328.77	527019
	3329.16	531972
	3329.55	566838
	3329.94	546203
	3330.33	564246
	3330.72	525288
	3331.11	515094
	3331.51	552459
	3331.9	467820
	3332.29	536401
	3332.68	548974
	3333.07	542127
	3333.46	537056
	3333.85	522243
	3334.24	545389
	3334.63	441114
	3335.02	570070
	3335.42	311142
	3335.81	447593
	3336.2	428223
	3336.59	469852
	3336.98	493032
	3337.37	469033
	3337.76	603205
	3338.15	561990
	3338.54	591325
	3338.93	625199
	3339.33	519406
	3339.72	605120
	3340.11	620471
	3340.5	512789
	3340.89	554496
	3341.28	508355
	3341.67	508263
	3342.06	512383
	3342.45	585223
	3342.84	475147
	3343.24	499622
	3343.63	471630
	3344.02	429942
	3344.41	497561
	3344.8	464974
	3345.19	485431
	3345.58	524208
	3345.97	574622
	3346.36	550844
	3346.75	473519
	3347.15	519322
	3347.54	507533
	3347.93	498175
	3348.32	484459
	3348.71	408483
	3349.1	521401
	3349.49	513019
	3349.88	575563
	3350.27	443249
	3350.66	454456
	3351.06	536010
	3351.45	554669
	3351.84	546069
	3352.23	538841
	3352.62	518757
	3353.01	505310
	3353.4	511643
	3353.79	522867
	3354.18	496792
	3354.57	555338
	3354.97	544701
	3355.36	583184
	3355.75	515182
	3356.14	548321
	3356.53	535226
	3356.92	444193
	3357.31	483427
	3357.7	498334
	3358.09	538630
	3358.48	519560
	3358.88	477612
	3359.27	499561
	3359.66	457060
	3360.05	488717
	3360.44	571862
	3360.83	568871
	3361.22	508410
	3361.61	498217
	3362	500566
	3362.4	378963
	3362.79	413818
	3363.18	479099
	3363.57	537340
	3363.96	494336
	3364.35	438129
	3364.74	479075
	3365.13	455328
	3365.52	505224
	3365.91	473174
	3366.3	470063
	3366.7	444325
	3367.09	543065
	3367.48	471380
	3367.87	480482
	3368.26	501697
	3368.65	510318
	3369.04	528123
	3369.43	444991
	3369.82	457319
	3370.22	382050
	3370.61	459824
	3371	433300
	3371.39	464196
	3371.78	607570
	3372.17	498935
	3372.56	443739
	3372.95	492557
	3373.34	503164
	3373.73	544559
	3374.13	493648
	3374.52	480990
	3374.91	575217
	3375.3	513082
	3375.69	560633
	3376.08	545238
	3376.47	478708
	3376.86	401003
	3377.25	455868
	3377.64	549452
	3378.04	488261
	3378.43	550663
	3378.82	461766
	3379.21	457688
	3379.6	509006
	3379.99	442901
	3380.38	486717
	3380.77	454129
	3381.16	492134
	3381.55	535078
	3381.95	567677
	3382.34	553079
	3382.73	498992
	3383.12	426851
	3383.51	378587
	3383.9	464140
	3384.29	550619
	3384.68	461856
	3385.07	498583
	3385.46	453177
	3385.86	382804
	3386.25	393263
	3386.64	381273
	3387.03	445118
	3387.42	394610
	3387.81	444189
	3388.2	343997
	3388.59	537231
	3388.98	478076
	3389.37	444169
	3389.77	511500
	3390.16	527537
	3390.55	458054
	3390.94	574487
	3391.33	527656
	3391.72	551278
	3392.11	502266
	3392.5	519564
	3392.89	507330
	3393.28	419654
	3393.68	338681
	3394.07	422073
	3394.46	378127
	3394.85	397107
	3395.24	292486
	3395.63	441773
	3396.02	282122
	3396.41	367743
	3396.8	380531
	3397.19	346439
	3397.59	298639
	3397.98	337082
	3398.37	381174
	3398.76	401739
	3399.15	345684
	3399.54	366450
	3399.93	359002
	3400.32	411859
	3400.71	396400
	3401.1	352644
	3401.5	329405
	3401.89	397346
	3402.28	360971
	3402.67	350631
	3403.06	366419
	3403.45	280405
	3403.84	294426
	3404.23	378706
	3404.62	365151
	3405.01	349182
	3405.41	280948
	3405.8	368100
	3406.19	256537
	3406.58	150378
	3406.97	278933
	3407.36	208155
	3407.75	268592
	3408.14	239965
	3408.53	217892
	3408.92	227479
	3409.32	163483
	3409.71	198804
	3410.1	266758
	3410.49	250297
	3410.88	198087
	3411.27	229215
	3411.66	211232
	3412.05	205340
	3412.44	151790
	3412.83	211620
	3413.23	264143
	3413.62	127478
	3414.01	170993
	3414.4	35755.3
	3414.79	144602
	3415.18	126485
	3415.57	196807
	3415.96	155446
	3416.35	134139
	3416.74	96882.3
	3417.14	44934.3
	3417.53	168128
	3417.92	207169
	3418.31	118538
	3418.7	146591
	3419.09	131812
	3419.48	162336
	3419.87	155250
	3420.26	68164.3
	3420.66	135921
	3421.05	77967.3
	3421.44	69856.3
	3421.83	107277
	3422.22	206433
	3422.61	196556
	3423	159602
	3423.39	112074
	3423.78	153472
	3424.17	240575
	3424.56	80609.3
	3424.96	126416
	3425.35	92490.3
	3425.74	34546.3
	3426.13	54347.3
	3426.52	85042.3
	3426.91	64375.3
	3427.3	157306
	3427.69	46964.3
	3428.08	134850
	3428.48	52849.3
	3428.87	46725.3
	3429.26	171699
	3429.65	168739
	3430.04	171160
	3430.43	158228
	3430.82	153500
	3431.21	180637
	3431.6	109374
	3431.99	110066
	3432.39	99131.3
	3432.78	66464.3
	3433.17	57220.3
	3433.56	32802.3
	3433.95	-16128.7
	3434.34	-49714.7
	3434.73	-78835.7
	3435.12	-75957.7
	3435.51	-63187.7
	3435.9	-94830.7
	3436.3	-107804
	3436.69	-114309
	3437.08	-172266
	3437.47	-110102
	3437.86	-143224
	3438.25	-178018
	3438.64	-109064
	3439.03	-131685
	3439.42	-173636
	3439.81	-146044
	3440.21	-122329
	3440.6	-184500
	3440.99	-98525.7
	3441.38	-283341
	3441.77	-225464
	3442.16	-243311
	3442.55	-267395
	3442.94	-296435
	3443.33	-193613
	3443.72	-240280
	3444.12	-249071
	3444.51	-167442
	3444.9	-212626
	3445.29	-173001
	3445.68	-157965
	3446.07	-94903.7
	3446.46	-113889
	3446.85	-86989.7
	3447.24	-97363.7
	3447.63	-109079
	3448.03	-90306.7
	3448.42	-51418.7
	3448.81	-41135.7
	3449.2	-53594.7
	3449.59	-111642
	3449.98	-115323
	3450.37	-124434
	3450.76	-153409
	3451.15	-208318
	3451.54	-85115.7
	3451.94	-96169.7
	3452.33	-144044
	3452.72	-143968
	3453.11	-70228.7
	3453.5	-200187
	3453.89	-254757
	3454.28	-162028
	3454.67	-109853
	3455.06	-66237.7
	3455.45	-113246
	3455.85	-100192
	3456.24	-109882
	3456.63	-105259
	3457.02	-22881.7
	3457.41	-160092
	3457.8	-146368
	3458.19	-59170.7
	3458.58	-109770
	3458.97	-200291
	3459.36	-174356
	3459.76	-224162
	3460.15	-199811
	3460.54	-205252
	3460.93	-52868.7
	3461.32	-84423.7
	3461.71	-129947
	3462.1	-84596.7
	3462.49	-74029.7
	3462.88	-111825
	3463.27	830.272
	3463.67	-96110.7
	3464.06	-69504.7
	3464.45	-136226
	3464.84	-188501
	3465.23	-119133
	3465.62	-203977
	3466.01	-62525.7
	3466.4	-103298
	3466.79	-118285
	3467.18	-175902
	3467.58	-194209
	3467.97	-160883
	3468.36	-259912
	3468.75	-254462
	3469.14	-307523
	3469.53	-267753
	3469.92	-284068
	3470.31	-202471
	3470.7	-211304
	3471.09	-213388
	3471.49	-248651
	3471.88	-218364
	3472.27	-202989
	3472.66	-204581
	3473.05	-219182
	3473.44	-161401
	3473.83	-123643
	3474.22	-79191.7
	3474.61	-84436.7
	3475	-117778
	3475.4	7685.27
	3475.79	-641.728
	3476.18	-71906.7
	3476.57	-185458
	3476.96	-148450
	3477.35	-206558
	3477.74	-147046
	3478.13	-63962.7
	3478.52	-40718.7
	3478.92	59760.3
	3479.31	136005
	3479.7	245657
	3480.09	167243
	3480.48	239756
	3480.87	290615
	3481.26	739484
	3481.65	2141640
	3482.04	5001280
	3482.43	7765480
	3482.82	7143950
	3483.22	4044970
	3483.61	-408158
	3484	-4605460
	3484.39	-5904990
	3484.78	-5357130
	3485.17	-4706240
	3485.56	-3658870
	3485.95	-2540450
	3486.34	-1708690
	3486.74	-1133560
	3487.13	-766973
	3487.52	-628312
	3487.91	-587541
	3488.3	-448027
	3488.69	-371907
	3489.08	-332484
	3489.47	-321634
	3489.86	-278045
	3490.25	-263786
	3490.65	-155136
	3491.04	-134194
	3491.43	-92511.7
	3491.82	-196979
	3492.21	-55221.7
	3492.6	38108.3
	3492.99	230619
	3493.38	373278
	3493.77	429653
	3494.16	456608
	3494.56	144006
	3494.95	87838.3
	3495.34	58793.3
	3495.73	140680
	3496.12	1005610
	3496.51	3033240
	3496.9	6824420
	3497.29	9362530
	3497.68	7570360
	3498.07	3492980
	3498.47	-1945070
	3498.86	-5992170
	3499.25	-6383490
	3499.64	-5308780
	3500.03	-3892890
	3500.42	-2301980
	3500.81	-407208
	3501.2	1316420
	3501.59	3136690
	3501.98	4638900
	3502.38	5791480
	3502.77	5845870
	3503.16	2579400
	3503.55	-2385970
	3503.94	-6636640
	3504.33	-8766750
	3504.72	-7053240
	3505.11	-3689750
	3505.5	-1493940
	3505.89	-759430
	3506.29	-367837
	3506.68	-260217
	3507.07	-53259.7
	3507.46	127872
	3507.85	237458
	3508.24	70204.3
	3508.63	88959.3
	3509.02	111998
	3509.41	201379
	3509.8	421926
	3510.2	622036
	3510.59	1181590
	3510.98	2192080
	3511.37	4441030
	3511.76	7700850
	3512.15	9885460
	3512.54	9867090
	3512.93	8730600
	3513.32	2642220
	3513.71	-7352610
	3514.11	-11171100
	3514.5	-9495010
	3514.89	-6523110
	3515.28	-3541620
	3515.67	-1034920
	3516.06	1352750
	3516.45	3213530
	3516.84	4586460
	3517.23	5717290
	3517.62	4921020
	3518.02	719341
	3518.41	-4374520
	3518.8	-8120170
	3519.19	-9537750
	3519.58	-6819270
	3519.97	-3204820
	3520.36	-1328580
	3520.75	-675907
	3521.14	-392686
	3521.53	-451747
	3521.93	-484248
	3522.32	-628577
	3522.71	-681952
	3523.1	-729306
	3523.49	-629513
	3523.88	-412259
	3524.27	-374154
	3524.66	-291432
	3525.05	-177239
	3525.44	-163180
	3525.84	-51489.7
	3526.23	-147258
	3526.62	-118775
	3527.01	45100.3
	3527.4	31947.3
	3527.79	-19940.7
	3528.18	153338
	3528.57	225108
	3528.96	357105
	3529.35	493064
	3529.75	897622
	3530.14	1544120
	3530.53	2396260
	3530.92	3284820
	3531.31	4128150
	3531.7	4683720
	3532.09	5000520
	3532.48	4101150
	3532.87	781101
	3533.26	-3422570
	3533.66	-6831400
	3534.05	-7944520
	3534.44	-6135670
	3534.83	-3377080
	3535.22	-1880240
	3535.61	-1096770
	3536	-820722
	3536.39	-691401
	3536.78	-675632
	3537.18	-643628
	3537.57	-533377
	3537.96	-492823
	3538.35	-308836
	3538.74	-352601
	3539.13	-279030
	3539.52	-344206
	3539.91	-265178
	3540.3	-271361
	3540.69	-218007
	3541.08	-221670
	3541.48	-258623
	3541.87	-276807
	3542.26	-185518
	3542.65	-179766
	3543.04	-191986
	3543.43	-143500
	3543.82	-158104
	3544.21	-191166
	3544.6	-165274
	3545	-120616
	3545.39	-235335
	3545.78	-186352
	3546.17	-295356
	3546.56	-256933
	3546.95	-169240
	3547.34	-86633.7
	3547.73	-161476
	3548.12	-276315
	3548.51	-151436
	3548.91	-205973
	3549.3	-202293
	3549.69	-207971
	3550.08	-215647
	3550.47	-205064
	3550.86	-149202
	3551.25	-184929
	3551.64	-149620
	3552.03	-78865.7
	3552.42	-163986
	3552.82	-240610
	3553.21	-191695
	3553.6	-253977
	3553.99	-311755
	3554.38	-277986
	3554.77	-265586
	3555.16	-345721
	3555.55	-294728
	3555.94	-217885
	3556.33	-284826
	3556.73	-224413
	3557.12	-227753
	3557.51	-266636
	3557.9	-324346
	3558.29	-287302
	3558.68	-244218
	3559.07	-196240
	3559.46	-275672
	3559.85	-209078
	3560.24	-248139
	3560.64	-143250
	3561.03	-161975
	3561.42	-89067.7
	3561.81	-157797
	3562.2	-150091
	3562.59	-200413
	3562.98	-151994
	3563.37	-218210
	3563.76	-272213
	3564.15	-81132.7
	3564.55	-163280
	3564.94	-130785
	3565.33	-270741
	3565.72	-173790
	3566.11	-34475.7
	3566.5	-140996
	3566.89	-104950
	3567.28	-96829.7
	3567.67	-125111
	3568.06	-181048
	3568.46	-254760
	3568.85	-236755
	3569.24	-185778
	3569.63	-192834
	3570.02	-192092
	3570.41	-158507
	3570.8	-251518
	3571.19	-169917
	3571.58	-221489
	3571.97	-150079
	3572.37	-196578
	3572.76	-211536
	3573.15	-188501
	3573.54	-166050
	3573.93	-178397
	3574.32	-168954
	3574.71	-110579
	3575.1	-195502
	3575.49	-68298.7
	3575.88	-108625
	3576.28	-103933
	3576.67	-101675
	3577.06	-217280
	3577.45	-142214
	3577.84	-133196
	3578.23	-231290
	3578.62	-152235
	3579.01	-176952
	3579.4	-278084
	3579.79	-121779
	3580.19	-213747
	3580.58	-224478
	3580.97	-266445
	3581.36	-221095
	3581.75	-230782
	3582.14	-264400
	3582.53	-235605
	3582.92	-225990
	3583.31	-291457
	3583.7	-252257
	3584.1	-216220
	3584.49	-288424
	3584.88	-358039
	3585.27	-315288
	3585.66	-330404
	3586.05	-242613
	3586.44	-296277
	3586.83	-294872
	3587.22	-293982
	3587.61	-245090
	3588.01	-216066
	3588.4	-112431
	3588.79	-106571
	3589.18	-189069
	3589.57	-215368
	3589.96	-188954
	3590.35	-127985
	3590.74	-121751
	3591.13	-172928
	3591.52	-166611
	3591.92	-211158
	3592.31	-248933
	3592.7	-269858
	3593.09	-329363
	3593.48	-308505
	3593.87	-441613
	3594.26	-409771
	3594.65	-502286
	3595.04	-445538
	3595.44	-425325
	3595.83	-457423
	3596.22	-299575
	3596.61	-373038
	3597	-302346
	3597.39	-364943
	3597.78	-438913
	3598.17	-396453
	3598.56	-328839
	3598.95	-343423
	3599.34	-273479
	3599.74	-244430
	3600.13	-358162
	3600.52	-289872
	3600.91	-298851
	3601.3	-310875
	3601.69	-265104
	3602.08	-286032
	3602.47	-251551
	3602.86	-336796
	3603.26	-316990
	3603.65	-325477
	3604.04	-376604
	3604.43	-289021
	3604.82	-367678
	3605.21	-388090
	3605.6	-293390
	3605.99	-302403
	3606.38	-246612
	3606.77	-257579
	3607.17	-203802
	3607.56	-284096
	3607.95	-221540
	3608.34	-183169
	3608.73	-268116
	3609.12	-199078
	3609.51	-204076
	3609.9	-300512
	3610.29	-375528
	3610.68	-321529
	3611.08	-382990
	3611.47	-340255
	3611.86	-364181
	3612.25	-292302
	3612.64	-325031
	3613.03	-355598
	3613.42	-332776
	3613.81	-452360
	3614.2	-358780
	3614.59	-315082
	3614.99	-306413
	3615.38	-282610
	3615.77	-305979
	3616.16	-278647
	3616.55	-222231
	3616.94	-230041
	3617.33	-290149
	3617.72	-257806
	3618.11	-206427
	3618.5	-254710
	3618.9	-242348
	3619.29	-242203
	3619.68	-211218
	3620.07	-228950
	3620.46	-90612.7
	3620.85	-231799
	3621.24	-204283
	3621.63	-108893
	3622.02	-205496
	3622.41	-199696
	3622.81	-256340
	3623.2	-220619
	3623.59	-225256
	3623.98	-131728
	3624.37	-212407
	3624.76	-220942
	3625.15	-195290
	3625.54	-197001
	3625.93	-100285
	3626.32	-144480
	3626.72	-121213
	3627.11	-146026
	3627.5	-309956
	3627.89	-183793
	3628.28	-233077
	3628.67	-201777
	3629.06	-192525
	3629.45	-240162
	3629.84	-252786
	3630.23	-261375
	3630.63	-264139
	3631.02	-143724
	3631.41	-196019
	3631.8	-211859
	3632.19	-207525
	3632.58	-162853
	3632.97	-297129
	3633.36	-293883
	3633.75	-281463
	3634.14	-243541
	3634.54	-324912
	3634.93	-316931
	3635.32	-310872
	3635.71	-304333
	3636.1	-266601
	3636.49	-352371
	3636.88	-291411
	3637.27	-272280
	3637.66	-303149
	3638.05	-267821
	3638.45	-278374
	3638.84	-370854
	3639.23	-243777
	3639.62	-238485
	3640.01	-225878
	3640.4	-359382
	3640.79	-126429
	3641.18	-206151
	3641.57	-230917
	3641.96	-214657
	3642.36	-230998
	3642.75	-270133
	3643.14	-111186
	3643.53	-195727
	3643.92	-315196
	3644.31	-220267
	3644.7	-291027
	3645.09	-238116
	3645.48	-221040
	3645.87	-199104
	3646.27	-214173
	3646.66	-148596
	3647.05	-195523
	3647.44	-154346
	3647.83	-170232
	3648.22	-254012
	3648.61	-175081
	3649	-128779
	3649.39	-236170
	3649.78	-290404
	3650.18	-217748
	3650.57	-169373
	3650.96	-122580
	3651.35	-196434
	3651.74	-165402
	3652.13	-171982
	3652.52	-185545
	3652.91	-194504
	3653.3	-140312
	3653.7	-165556
	3654.09	-141624
	3654.48	-152353
	3654.87	-123557
	3655.26	-136328
	3655.65	-91428.7
	3656.04	-124881
	3656.43	-136940
	3656.82	-134588
	3657.21	-220267
	3657.6	-144834
	3658	-300947
	3658.39	-190498
	3658.78	-93740.7
	3659.17	-232002
	3659.56	-210829
	3659.95	-168211
	3660.34	-198848
	3660.73	-84266.7
	3661.12	-133808
	3661.52	-173760
	3661.91	-136641
	3662.3	-270279
	3662.69	-83172.7
	3663.08	-204347
	3663.47	-200739
	3663.86	-106022
	3664.25	-262045
	3664.64	-179110
	3665.03	-243926
	3665.43	-249476
	3665.82	-116728
	3666.21	-177795
	3666.6	-209338
	3666.99	-125291
	3667.38	-152540
	3667.77	-159450
	3668.16	-197036
	3668.55	-61856.7
	3668.94	-143491
	3669.34	-151047
	3669.73	-88817.7
	3670.12	-159809
	3670.51	-195024
	3670.9	-159622
	3671.29	-186746
	3671.68	-159060
	3672.07	-139714
	3672.46	-35490.7
	3672.85	-114614
	3673.25	-138198
	3673.64	-210617
	3674.03	-227726
	3674.42	-170938
	3674.81	-289607
	3675.2	-232487
	3675.59	-219841
	3675.98	-159303
	3676.37	-265933
	3676.76	-238354
	3677.16	-180323
	3677.55	-207788
	3677.94	-152693
	3678.33	-230552
	3678.72	-282043
	3679.11	-201309
	3679.5	-229047
	3679.89	-238919
	3680.28	-244902
	3680.67	-261996
	3681.07	-213361
	3681.46	-194189
	3681.85	-189082
	3682.24	-148970
	3682.63	-151056
	3683.02	-131035
	3683.41	-108113
	3683.8	-162559
	3684.19	-82329.7
	3684.58	-268932
	3684.98	-202463
	3685.37	-185617
	3685.76	-219937
	3686.15	-178525
	3686.54	-206875
	3686.93	-226246
	3687.32	-170985
	3687.71	-203527
	3688.1	-272381
	3688.49	-269794
	3688.89	-232778
	3689.28	-199043
	3689.67	-197037
	3690.06	-201175
	3690.45	-189275
	3690.84	-194445
	3691.23	-182708
	3691.62	-176221
	3692.01	-111511
	3692.4	-118421
	3692.8	-111908
	3693.19	-142256
	3693.58	-117753
	3693.97	-229916
	3694.36	-143437
	3694.75	-141932
	3695.14	-120981
	3695.53	-131872
	3695.92	-128487
	3696.31	-133129
	3696.71	-163441
	3697.1	-10672.7
	3697.49	-101609
	3697.88	-184427
	3698.27	-29944.7
	3698.66	-110129
	3699.05	-42081.7
	3699.44	-55806.7
	3699.83	-129384
	3700.22	-42174.7
	3700.62	-20639.7
	3701.01	-74565.7
	3701.4	-89278.7
	3701.79	-52551.7
	3702.18	-105762
	3702.57	-104483
	3702.96	-184838
	3703.35	-20738.7
	3703.74	-172652
	3704.14	-201623
	3704.53	-126793
	3704.92	-159205
	3705.31	-98799.7
	3705.7	-143800
	3706.09	-150908
	3706.48	-122392
	3706.87	-13258.7
	3707.26	-79236.7
	3707.65	-173487
	3708.04	-128276
	3708.44	-72696.7
	3708.83	-135443
	3709.22	-135742
	3709.61	-174056
	3710	-183357

## Sheet: Figure 4a
		data 1	data 2	data 3
Figure 4a	350	43280	40950	70
	351	32020	29620	110
	352	24080	24300	70
	353	20210	18780	50
	354	16640	15580	60
	355	13610	13140	90
	356	12120	11910	70
	357	10670	10270	100
	358	8460	9170	100
	359	8020	8380	110
	360	6400	6120	50
	361	4530	4780	80
	362	3320	3370	90
	363	2380	2770	80
	364	2050	2370	90
	365	2180	2320	70
	366	1900	2010	50
	367	1980	2270	50
	368	1700	2010	160
	369	1780	1910	70
	370	2420	2450	140
	371	2310	2650	60
	372	3210	3110	90
	373	2700	2880	60
	374	2640	2580	100
	375	1920	2390	70
	376	2230	2220	70
	377	2380	2290	100
	378	2210	2580	60
	379	2910	3200	70
	380	3650	3530	50
	381	4660	5140	70
	382	4820	4920	100
	383	4140	4470	30
	384	3080	3710	70
	385	2460	2880	80
	386	1900	2460	120
	387	1920	2520	70
	388	1560	2310	30
	389	1700	2240	40
	390	1500	2210	80
	391	1760	2520	80
	392	1790	2410	130
	393	1740	2970	70
	394	2090	2610	90
	395	2050	2490	90
	396	1950	3110	90
	397	2240	3210	60
	398	2700	3320	110
	399	2690	3580	60
	400	2750	4150	80
	401	3210	4170	80
	402	3380	4120	80
	403	3510	4420	90
	404	3940	5160	70
	405	4470	5550	80
	406	5030	5980	80
	407	6030	6630	140
	408	6520	6730	120
	409	7440	8160	70
	410	8850	9270	160
	411	9910	10710	150
	412	12340	11920	100
	413	13660	13460	120
	414	15900	15480	120
	415	18110	18020	160
	416	20510	20330	110
	417	24830	23660	220
	418	26550	26670	150
	419	32590	30770	230
	420	37130	35660	250
	421	42310	41280	270
	422	48680	45420	220
	423	53350	51970	230
	424	58870	56670	230
	425	66050	62810	340
	426	71730	69390	420
	427	78710	74950	350
	428	84290	80730	380
	429	91730	87380	440
	430	95870	90610	420
	431	99820	95910	510
	432	103940	102090	590
	433	107190	105650	650
	434	111180	110270	630
	435	113100	110690	550
	436	113980	112420	570
	437	115620	115830	740
	438	116560	119600	580
	439	119130	118400	650
	440	119450	120380	530
	441	120100	119010	570
	442	120200	121620	690
	443	119890	118990	660
	444	120270	120540	680
	445	119410	119570	700
	446	118750	120130	640
	447	120430	118410	630
	448	118850	118520	540
	449	119520	117910	690
	450	116780	118290	610
	451	120630	119060	700
	452	119380	119650	670
	453	116930	117940	680
	454	116610	117790	640
	455	117020	118020	470
	456	115660	118160	670
	457	114930	117930	650
	458	113710	114610	600
	459	112190	116160	740
	460	112510	114020	750
	461	110080	111720	590
	462	111050	110650	650
	463	105930	110280	610
	464	107300	107710	620
	465	107780	109140	600
	466	104080	106200	650
	467	103430	104140	670
	468	105140	102040	450
	469	101700	100890	580
	470	101160	98710	500
	471	100780	97280	530
	472	97080	97440	520
	473	97340	96320	540
	474	95480	94910	490
	475	93450	90710	450
	476	93980	89560	370
	477	91790	89390	450
	478	90150	89120	550
	479	90040	85740	490
	480	85810	83430	480
	481	87330	82800	440
	482	84080	81580	390
	483	83260	79180	490
	484	80790	77240	430
	485	79450	77840	440
	486	77790	76190	400
	487	78160	73030	470
	488	72740	72570	380
	489	73810	71920	450
	490	71080	70260	470
	491	69850	69790	470
	492	69310	69730	380
	493	67590	64510	460
	494	66390	65180	390
	495	63590	63790	500
	496	64980	62860	480
	497	62560	60370	400
	498	60740	60020	310
	499	61050	59950	310
	500	57770	57250	260
	501	57400	55370	460
	502	56170	56320	440
	503	55620	55600	360
	504	54510	51730	240
	505	52220	52210	330
	506	53250	51590	350
	507	51250	50390	300
	508	49930	47450	270
	509	48640	46440	230
	510	47180	46350	230
	511	47400	45130	340
	512	45350	44690	240
	513	45580	43950	310
	514	42970	42250	240
	515	41860	42240	190
	516	42550	40340	190
	517	40650	39880	320
	518	40140	38110	320
	519	38840	37200	280
	520	37640	36850	260
	521	36900	35910	240
	522	36220	35160	230
	523	36360	34660	300
	524	34610	34050	230
	525	33870	32900	210
	526	34060	32440	250
	527	32770	30680	220
	528	30730	30150	250
	529	30380	29510	140
	530	29360	28550	320
	531	29230	27170	330
	532	28310	27670	200
	533	27300	26530	160
	534	27510	25920	230
	535	26410	24370	140
	536	25130	24630	210
	537	25250	23680	220
	538	23480	23580	200
	539	23020	21810	220
	540	22650	20870	160
	541	21770	21240	170
	542	22420	20130	140
	543	21190	19310	190
	544	22150	19400	130
	545	19840	18970	160
	546	19130	18150	190
	547	19070	17280	180
	548	18890	17090	160
	549	17880	16910	190
	550	17750	15820	120
	551	16760	16320	190
	552	16750	16280	160
	553	16200	15840	120
	554	15070	14440	140
	555	15010	14490	180
	556	14720	13980	130
	557	13480	13880	120
	558	14030	13510	190
	559	13390	13550	130
	560	13150	12510	140
	561	12880	12280	90
	562	12600	11700	110
	563	12510	12220	90
	564	11900	11240	110
	565	11500	11650	140
	566	11710	10360	130
	567	10650	10400	110
	568	10830	10920	120
	569	10270	10300	140
	570	9880	9690	80
	571	9930	9340	120
	572	9740	9280	150
	573	9140	9370	90
	574	9320	9520	100
	575	8670	8630	140
	576	8420	8050	80
	577	8530	8020	80
	578	8140	7960	150
	579	8020	7670	110
	580	7680	7300	90
	581	7560	7340	100
	582	7410	7170	100
	583	7230	7120	140
	584	7140	6350	120
	585	6490	6460	130
	586	6670	6490	110
	587	6450	6060	130
	588	7080	5930	140
	589	6380	5570	90
	590	6140	5930	60
	591	6110	5800	130
	592	5720	5990	140
	593	5080	5270	170
	594	5670	5580	110
	595	5350	4900	90
	596	5550	5020	70
	597	5080	5050	40
	598	5000	4540	80
	599	4910	4820	90
	600	5040	4740	100
	601	4610	4640	90
	602	4860	4510	50
	603	4490	4850	50
	604	4550	4200	80
	605	4450	4230	90
	606	4370	4170	80
	607	4170	3730	120
	608	3810	4020	110
	609	3760	3740	140
	610	3720	3340	120
	611	3500	3640	120
	612	3540	3460	70
	613	3290	3350	120
	614	3190	2880	80
	615	3260	3590	70
	616	3550	3210	110
	617	3290	3080	60
	618	3420	2820	40
	619	3190	2940	90
	620	3360	2710	110
	621	2780	2990	120
	622	3010	2910	60
	623	2580	2680	70
	624	2820	2890	70
	625	2640	2740	100
	626	2590	2680	80
	627	2720	2440	60
	628	2700	2360	90
	629	2510	2420	80
	630	2780	2500	60
	631	2680	2280	60
	632	2320	2340	60
	633	2320	2300	90
	634	2230	2280	90
	635	2140	2530	130
	636	2170	2400	60
	637	2250	2440	120
	638	2120	1760	80
	639	2340	2130	40
	640	2370	1990	120
	641	2130	2190	60
	642	2240	1830	80
	643	1830	1980	70
	644	2070	1860	90
	645	2020	1630	110
	646	1560	1850	90
	647	1740	1890	90
	648	1980	1870	60
	649	1760	1890	100
	650	1790	2050	70

## Sheet: Figure 4c
	data 1		data 2		data 3
Figure 4c	0.05409	0.65437	0.26374	0.45376	-0.05719	0.40011
	0.05576	0.81366	0.26545	0.48634	-0.05558	0.69949
	0.05876	0.82846	0.26844	0.54019	-0.05174	0.835
	0.06178	0.84489	0.27144	0.57585	-0.04785	0.88823
	0.06478	0.91771	0.27439	0.61124	-0.04485	1.00775
	0.07086	0.82469	0.27742	0.64076	-0.04189	1.12431
	0.07692	0.82824	0.28041	0.66787	-0.03887	1.23849
	0.07994	0.86555	0.28342	0.68968	-0.03587	1.33004
	0.08296	0.88673	0.28639	0.71257	-0.03288	1.42499
	0.08596	0.85633	0.28941	0.73238	-0.02988	1.51375
	0.08896	0.88385	0.29237	0.7498	-0.02687	1.59924
	0.09196	0.95596	0.29542	0.77253	-0.02386	1.68634
	0.09495	0.95402	0.2984	0.78896	-0.02088	1.75213
	0.09792	0.92456	0.3014	0.80799	-0.01788	1.83082
	0.10096	0.96533	0.30439	0.82381	-0.0149	1.90772
	0.10396	1.02112	0.30741	0.84188	-0.0119	1.98297
	0.10693	0.99725	0.3104	0.86052	-0.00889	2.04842
	0.10992	0.98469	0.31343	0.87475	-0.00589	2.1212
	0.11294	1.04451	0.31643	0.88837	-0.00289	2.18956
	0.11594	1.08255	0.31943	0.90417	0.000105	2.24827
	0.11891	1.06784	0.32243	0.91813	0.00309	2.31691
	0.12193	1.05533	0.32855	0.8002	0.0061	2.38059
	0.12495	1.10368	0.33154	0.81177	0.00909	2.44419
	0.12795	1.14141	0.33454	0.83084	0.01207	2.50786
	0.13094	1.14192	0.33756	0.84239	0.01507	2.55945
	0.13392	1.12897	0.34051	0.855	0.01806	2.62853
	0.13696	1.17817	0.34354	0.87062	0.02107	2.68655
	0.13994	1.22594	0.34652	0.89177	0.02405	2.74427
	0.14289	1.19146	0.34953	0.90239	0.02706	2.81079
	0.14591	1.20447	0.35249	0.9205	0.03006	2.87086
	0.14895	1.24278	0.35552	0.93573	0.03307	2.92232
	0.15195	1.28677	0.35851	0.94836	0.03606	2.98298
	0.15489	1.26268	0.3615	0.96501	0.03906	3.03358
	0.15795	1.25555	0.36448	0.98319	0.04207	3.09131
	0.16097	1.31869	0.36752	0.9997	0.04507	3.15381
	0.16396	1.34529	0.37048	1.01635	0.04806	3.2083
	0.16695	1.33509	0.37349	1.02756	0.05106	3.26341
	0.16995	1.32825	0.37648	1.05219	0.05405	3.32164
	0.17298	1.39482	0.37948	1.06681	0.05705	3.37689
	0.17594	1.4435	0.38248	1.08769	0.06005	3.43026
	0.17894	1.4043	0.38549	1.10528	0.06305	3.4801
	0.18193	1.40955	0.38852	1.12678	0.06606	3.54271
	0.18495	1.46083	0.39153	1.13775	0.06905	3.59246
	0.18793	1.5171	0.39451	1.16367	0.07203	3.64877
	0.1909	1.48477	0.39754	1.17871	0.07502	3.70343
	0.19392	1.47611	0.40048	1.19927	0.07804	3.7549
	0.19692	1.52932	0.40353	1.21966	0.08103	3.80227
	0.19993	1.57589	0.40651	1.23591	0.08404	3.85927
	0.20291	1.55225	0.40948	1.25679	0.08702	3.91304
	0.20592	1.54139	0.41249	1.27791	0.09003	3.96812
	0.2089	1.63781	0.4155	1.29976	0.09301	4.01914
	0.21189	1.65006	0.41851	1.32881	0.09602	4.07499
	0.2149	1.62594	0.4215	1.34142	0.09902	4.12071
	0.21791	1.6324	0.42449	1.36642	0.102	4.17843
	0.22092	1.68651	0.42751	1.38959	0.10499	4.23383
	0.2239	1.71323	0.43051	1.41623	0.10801	4.28445
	0.2269	1.70452	0.43348	1.43456	0.111	4.3346
	0.22989	1.70856	0.43651	1.46676	0.11401	4.39863
	0.2329	1.77219	0.4395	1.48422	0.117	4.44504
	0.23593	1.81657	0.44248	1.51449	0.12001	4.49309
	0.23895	1.80054	0.44549	1.5379	0.12302	4.55472
	0.24192	1.80149	0.44846	1.56903	0.12602	4.60282
	0.24494	1.90371	0.45147	1.59184	0.12902	4.64876
	0.24793	1.93019	0.45447	1.62229	0.132	4.70914
	0.25091	1.89319	0.45747	1.64909	0.13501	4.76694
	0.2539	1.87589	0.46048	1.68009	0.138	4.80873
	0.25693	1.96014	0.4635	1.70964	0.141	4.86095
	0.2599	1.98743	0.46648	1.73627	0.14401	4.92436
	0.26289	1.98446	0.46951	1.77245	0.14702	4.9723
	0.2659	1.99912	0.4725	1.80806	0.14999	5.01806
	0.26892	2.07543	0.47552	1.83207	0.153	5.07785
	0.2719	2.09872	0.47849	1.8746	0.15599	5.12751
	0.27486	2.09437	0.4815	1.89702	0.15899	5.18354
	0.2779	2.11539	0.48448	1.94094	0.16201	5.23887
	0.28091	2.18433	0.48748	1.96838	0.16498	5.28625
	0.28388	2.21558	0.49046	2.0075	0.16798	5.34074
	0.28685	2.21806	0.4935	2.04347	0.17097	5.39875
	0.28988	2.22836	0.49648	2.09116	0.17397	5.39945
	0.29287	2.29722	0.49948	2.12447	0.17698	5.49276
	0.29584	2.33444	0.50246	2.16307	0.17996	5.55953
	0.29886	2.31344	0.50547	2.20161	0.18297	5.60898
	0.30188	2.32772	0.50843	2.24681	0.18598	5.65571
	0.30485	2.41775	0.51146	2.28815	0.18897	5.72164
	0.30784	2.46499	0.51446	2.33836	0.19197	5.77294
	0.31087	2.44306	0.51747	2.38025	0.19499	5.82044
	0.31389	2.47756	0.52045	2.42739	0.19796	5.8771
	0.31689	2.54842	0.52344	2.47352	0.201	5.93025
	0.31989	2.59464	0.52644	2.53055	0.204	5.98569
	0.3229	2.58009	0.52944	2.57444	0.20701	6.13306
	0.32592	2.61286	0.53245	2.63292	0.21	6.08589
	0.32888	2.6856	0.53545	2.67718	0.21298	6.14126
	0.33186	2.71164	0.53844	2.74402	0.21599	6.20532
	0.33488	2.73451	0.54146	2.79161	0.21899	6.25766
	0.33789	2.77274	0.54447	2.85674	0.22199	6.30814
	0.34087	2.83623	0.54748	2.90765	0.225	6.36442
	0.34386	2.86879	0.55047	2.97392	0.22799	6.41985
	0.34686	2.85487	0.55348	3.02427	0.23099	6.48093
	0.34984	2.90196	0.55648	3.09281	0.23398	6.52727
	0.35284	2.99402	0.55946	3.15312	0.23699	6.58372
	0.35584	3.01317	0.56247	3.22984	0.23998	6.63484
	0.35884	3.02277	0.56547	3.28989	0.24297	6.69066
	0.36185	3.05859	0.56846	3.3597	0.24596	6.7539
	0.36483	3.14282	0.57146	3.43236	0.24894	6.8021
	0.36784	3.18302	0.57447	3.51036	0.25195	6.86404
	0.37085	3.19123	0.57747	3.58034	0.25494	6.9126
	0.37382	3.23504	0.58045	3.66517	0.25793	6.97081
	0.37682	3.31258	0.58343	3.73545	0.26096	7.02846
	0.37983	3.35102	0.58645	3.8307	0.26394	7.08106
	0.38284	3.37556	0.58943	3.90104	0.26692	7.1393
	0.38583	3.41889	0.59246	3.99691	0.26994	7.19597
	0.38887	3.48104	0.59545	4.0737	0.27293	7.24654
	0.39185	3.55492	0.59844	4.17639	0.27594	7.30361
	0.39487	3.56002	0.60142	4.26025	0.27895	7.36733
	0.39787	3.61631	0.60442	4.3671	0.28194	7.41851
	0.40086	3.6984	0.60741	4.4535	0.28495	7.47459
	0.40388	3.74805	0.61044	4.56906	0.28795	7.53591
	0.40688	3.76877	0.61345	4.65647	0.29094	7.59533
	0.40986	3.82039	0.61644	4.77569	0.29392	7.6468
	0.41287	3.89454	0.61945	4.87652	0.29695	7.70827
	0.41583	3.96221	0.62246	4.99712	0.29996	7.75941
	0.41886	4.01061	0.62543	5.10293	0.30293	7.81332
	0.42187	4.0464	0.62845	5.21672	0.30593	7.87368
	0.42486	4.11682	0.63145	5.33579	0.30894	7.92317
	0.42785	4.18286	0.63446	5.48153	0.31191	7.98029
	0.43086	4.22373	0.63745	5.59609	0.31492	8.03892
	0.43387	4.29533	0.64044	5.73566	0.3179	8.08641
	0.43688	4.35907	0.64341	5.85236	0.32091	8.1503
	0.43984	4.41922	0.64645	6.00725	0.32389	8.20707
	0.44286	4.47972	0.64943	6.13562	0.32692	8.26173
	0.44584	4.53191	0.65244	6.2932	0.32989	8.31853
	0.44882	4.61829	0.65543	6.42139	0.33289	8.37415
	0.45186	4.70503	0.65842	6.58676	0.33588	8.42617
	0.45483	4.74107	0.66141	6.72708	0.3389	8.48729
	0.45784	4.8058	0.66441	6.90573	0.34188	8.54219
	0.46084	4.89744	0.66743	7.05164	0.34488	8.59803
	0.46385	4.99119	0.67042	7.23701	0.34787	8.65061
	0.46687	5.04183	0.6734	7.39008	0.35086	8.70995
	0.46989	5.1228	0.67642	7.57428	0.35386	8.76068
	0.47286	5.193	0.6794	7.73931	0.35689	8.81692
	0.47589	5.29045	0.68241	7.93965	0.35987	8.86958
	0.47887	5.34515	0.68541	8.11483	0.36287	8.93696
	0.48186	5.39745	0.68841	8.32402	0.36587	8.99188
	0.48487	5.49569	0.69139	8.50142	0.36887	9.03854
	0.48783	5.59461	0.69444	8.72714	0.37188	9.0944
	0.49086	5.65975	0.69744	8.91695	0.37488	9.15841
	0.49384	5.73184	0.70044	9.14083	0.37785	9.20642
	0.49682	5.83315	0.70344	9.33908	0.38088	9.26287
	0.49987	5.94283	0.70645	9.57726	0.38479	9.34079
	0.50286	6.02898	0.71106	9.89976	0.38872	9.42061
	0.50581	6.11561	0.71569	10.2702	0.39172	9.48363
	0.50884	6.19967	0.71867	10.5279	0.39473	9.52897
	0.51186	6.32952	0.72168	10.7492	0.39772	9.5841
	0.51484	6.41585	0.72469	11.018	0.40072	9.64013
	0.51779	6.50338	0.72768	11.2489	0.40372	9.69326
	0.52079	6.60242	0.73067	11.5311	0.40672	9.7497
	0.5238	6.74376	0.73371	11.7772	0.40973	9.80557
	0.52678	6.83048	0.73672	12.0724	0.41272	9.84998
	0.52979	6.91416	0.73969	12.3152	0.41571	9.91004
	0.53282	7.04164	0.74271	12.6181	0.41872	9.96263
	0.53582	7.19559	0.74573	12.8743	0.42171	10.0139
	0.53878	7.27136	0.74871	13.1874	0.42471	10.0655
	0.54182	7.38424	0.75168	13.4489	0.42769	10.1151
	0.54487	7.52912	0.7547	13.7702	0.43068	10.1776
	0.54785	7.66918	0.75767	14.0517	0.43372	10.2283
	0.55084	7.79594	0.76069	14.3814	0.43672	10.2789
	0.55384	7.90958	0.76366	14.6777	0.43972	10.3335
	0.55683	8.02868	0.76668	15.015	0.44272	10.3854
	0.55985	8.18653	0.76968	15.3171	0.4457	10.4517
	0.56285	8.32009	0.77272	15.6659	0.44869	10.4983
	0.56581	8.42455	0.77572	15.9696	0.45171	10.5499
	0.56882	8.58493	0.77874	16.3327	0.45472	10.6021
	0.57184	8.77512	0.78169	16.6468	0.45769	10.6616
	0.57483	8.91259	0.78471	17.0169	0.46069	10.7075
	0.57782	9.04127	0.78771	17.3444	0.4637	10.7703
	0.58084	9.21701	0.79069	17.7123	0.46669	10.824
	0.58383	9.41483	0.7937	18.0417	0.46969	10.8725
	0.58678	9.54445	0.79669	18.4319	0.47271	10.924
	0.58978	9.69335	0.79969	18.7731	0.47569	10.9824
	0.59901	10.2826	0.80271	19.1692	0.47866	11.0285
	0.60199	10.4161	0.8057	19.5131	0.48166	11.0932
	0.60497	10.6423	0.8087	19.9208	0.48467	11.1384
	0.60798	10.8833	0.81167	20.2644	0.48766	11.1913
	0.61102	11.0774	0.81466	20.6718	0.49068	11.2611
	0.61401	11.2577	0.81767	21.0336	0.49369	11.3099
	0.61697	11.4653	0.82068	21.4513	0.49667	11.3552
	0.61999	11.7299	0.82366	21.8093	0.49967	11.4245
	0.62304	11.9414	0.82667	22.235	0.50268	11.4722
	0.62604	12.1251	0.82964	22.6013	0.50567	11.5256
	0.62904	12.4373	0.83265	23.0346	0.50869	11.5766
	0.63205	12.6658	0.83566	23.4163	0.5117	11.6415
	0.63505	12.9002	0.83866	23.8437	0.5147	11.6977
	0.63801	13.1155	0.84166	24.2173	0.51769	11.7428
	0.64099	13.4078	0.84465	24.6491	0.52069	11.8062
	0.64403	13.7067	0.84767	25.0403	0.52368	11.8622
	0.64705	13.9511	0.85068	25.4786	0.5267	11.9182
	0.65	14.2214	0.85368	25.8586	0.52969	11.967
	0.65298	14.5379	0.8567	26.3028	0.5327	12.0281
	0.65601	14.8435	0.85967	26.6754	0.5357	12.0921
	0.65901	15.1138	0.8627	27.1182	0.53869	12.1536
	0.66201	15.4098	0.8657	27.4877	0.54168	12.2056
	0.66499	15.7559	0.86867	27.9246	0.54465	12.2624
	0.66798	16.1292	0.87167	28.3028	0.54769	12.3171
	0.67097	16.3984	0.87467	28.7407	0.55066	12.3795
	0.67399	16.7525	0.87767	29.1183	0.55366	12.4327
	0.67698	17.0966	0.88068	29.5546	0.55666	12.4861
	0.67998	17.5181	0.88368	29.9204	0.55966	12.5593
	0.68296	17.8154	0.88667	30.3401	0.56265	12.6123
	0.68595	18.2012	0.88963	30.7016	0.56565	12.6634
	0.68896	18.6561	0.89263	31.1233	0.56865	12.7381
	0.69197	19.0563	0.89566	31.4963	0.57164	12.7966
	0.69501	19.4123	0.89864	31.9107	0.57466	12.863
	0.69802	19.7921	0.90163	32.2559	0.57766	12.9232
	0.70099	20.2523	0.90464	32.6749	0.58067	12.9815
	0.70397	20.6991	0.90764	33.0153	0.58365	13.0417
	0.70699	21.0831	0.91063	33.4254	0.58665	13.1121
	0.71002	21.5338	0.91365	33.7575	0.58965	13.1645
	0.713	22.004	0.91661	34.1523	0.59267	13.2285
	0.71598	22.4689	0.91961	34.4694	0.59565	13.3149
	0.719	22.9197	0.92263	34.8589	0.59868	13.3627
	0.72199	23.3461	0.92567	35.1911	0.60165	13.4243
	0.72498	23.9032	0.92866	35.5597	0.60467	13.5038
	0.72798	24.4159	0.93166	35.8703	0.60766	13.5589
	0.73099	24.8792	0.93466	36.2302	0.61065	13.6184
	0.73403	25.4663	0.93766	36.5181	0.61367	13.6974
	0.73701	25.9827	0.94067	36.8707	0.61669	13.7701
	0.74	26.4899	0.94366	37.1438	0.61965	13.8278
	0.74298	26.968	0.94663	37.4826	0.62263	13.9013
	0.74602	27.5064	0.94964	37.7482	0.62563	13.9562
	0.749	28.1028	0.95264	38.0744	0.62862	14.0366
	0.75199	28.6684	0.95564	38.3313	0.63158	14.1154
	0.755	29.1642	0.95863	38.6474	0.63459	14.1704
	0.758	29.7363	0.96165	38.89	0.63761	14.2372
	0.761	30.393	0.96463	39.1887	0.64059	14.3342
	0.76402	30.9607	0.96762	39.4073	0.64361	14.3963
	0.76702	31.4723	0.97061	39.701	0.6466	14.4521
	0.77001	32.1039	0.97362	39.9148	0.6496	14.5485
	0.77305	32.7698	0.9766	40.197	0.65258	14.6238
	0.77602	33.3527	0.97962	40.3919	0.65561	14.6887
	0.77902	33.8661	0.98261	40.6492	0.65857	14.7656
	0.782	34.4996	0.98561	40.8296	0.66159	14.8365
	0.78503	35.1673	0.9886	41.0808	0.66459	14.915
	0.78804	35.7693	0.9916	41.2593	0.66759	15.0093
	0.79103	36.3094	0.9946	41.5018	0.67058	15.0635
	0.79401	36.9363	0.99762	41.6606	0.67359	15.1532
	0.79701	37.6139	1.00063	41.9055	0.67658	15.2529
	0.80003	38.2037	1.00363	42.0608	0.67959	15.3187
	0.80302	38.7803	1.00663	42.2758	0.6826	15.3829
	0.80604	39.3972	1.00963	42.4126	0.68559	15.4971
	0.80903	40.047	1.01264	42.6213	0.6886	15.5676
	0.812	40.6267	1.01562	42.7395	0.69157	15.6408
	0.81497	41.17	1.01864	42.9409	0.6946	15.7366
	0.818	41.7886	1.02163	43.0506	0.69758	15.8159
	0.82099	42.3989	1.02462	43.2375	0.70058	15.9092
	0.82401	42.9722	1.02763	43.338	0.70358	15.9879
	0.82701	43.5097	1.03061	43.5217	0.70658	16.0675
	0.83	44.0769	1.03362	43.608	0.70956	16.1629
	0.833	44.6972	1.03661	43.7844	0.71257	16.2648
	0.83599	45.2221	1.03961	43.8703	0.71555	16.3277
	0.83896	45.7368	1.04264	44.0395	0.71857	16.431
	0.84198	46.2968	1.04561	44.1108	0.72156	16.5332
	0.84503	46.8584	1.04862	44.2696	0.72456	16.6128
	0.84801	47.3683	1.05161	44.3431	0.72757	16.6987
	0.85103	47.8569	1.0546	44.4928	0.73057	16.8086
	0.854	48.3798	1.05761	44.5631	0.73354	16.897
	0.85701	48.9037	1.06061	44.7067	0.73656	16.9825
	0.86	49.3459	1.06359	44.7678	0.73956	17.0848
	0.86301	49.7669	1.0666	44.9072	0.74256	17.1877
	0.86603	50.2203	1.06959	44.9655	0.74558	17.2728
	0.869	50.7038	1.07258	45.1037	0.74856	17.3836
	0.872	51.1205	1.07557	45.1578	0.75159	17.4782
	0.87499	51.494	1.07862	45.3091	0.75454	17.5694
	0.878	51.8983	1.08164	45.3609	0.75754	17.6821
	0.88102	52.3071	1.08463	45.4933	0.76054	17.7757
	0.884	52.693	1.08763	45.5418	0.76356	17.8724
	0.88699	53.0628	1.09061	45.6626	0.76656	17.9932
	0.88995	53.3802	1.0936	45.7058	0.76956	18.082
	0.89295	53.7328	1.09662	45.8435	0.77254	18.1839
	0.89599	54.0458	1.09964	45.8838	0.77555	18.2987
	0.89896	54.2468	1.10261	46.0105	0.77853	18.3953
	0.90195	54.5828	1.10563	46.0506	0.78152	18.5033
	0.90497	54.8933	1.10861	46.1894	0.78453	18.6245
	0.90794	55.1319	1.1116	46.2359	0.78753	18.7191
	0.91096	55.3687	1.11458	46.3664	0.79053	18.8351
	0.91395	55.6296	1.11758	46.4127	0.79353	18.961
	0.91693	55.8609	1.12058	46.5435	0.79656	19.0632
	0.91993	56.0845	1.12358	46.6077	0.79955	19.1742
	0.92294	56.2562	1.12658	46.7324	0.80255	19.2922
	0.92599	56.4867	1.12958	46.7845	0.80555	19.4141
	0.92899	56.6731	1.13257	46.9219	0.80853	19.5184
	0.93199	56.8448	1.13558	46.9713	0.81155	19.6319
	0.93497	56.9786	1.13857	47.1026	0.81454	19.7624
	0.93796	57.1688	1.14158	47.1622	0.81754	19.8879
	0.94095	57.324	1.14457	47.2938	0.82054	19.9934
	0.94398	57.4357	1.14755	47.3465	0.82354	20.1167
	0.94698	57.5791	1.15056	47.4942	0.82658	20.2515
	0.94995	57.6551	1.15355	47.561	0.82956	20.3676
	0.95296	57.8004	1.15661	47.7115	0.83256	20.4904
	0.95595	57.9083	1.15962	47.7755	0.83556	20.6299
	0.95896	57.9673	1.1626	47.9212	0.83856	20.7434
	0.96195	58.0394	1.1656	47.9805	0.84155	20.8694
	0.9649	58.1322	1.16858	48.1322	0.84456	21.0125
	0.96793	58.2262	1.17159	48.2008	0.84755	21.125
	0.97093	58.3301	1.17458	48.3447	0.85055	21.2641
	0.97392	58.3534	1.17758	48.4139	0.85352	21.396
	0.97693	58.4629	1.18059	48.5677	0.85651	21.5349
	0.97993	58.5315	1.18359	48.6427	0.85951	21.6637
	0.98293	58.5561	1.18657	48.8009	0.86254	21.7956
	0.98594	58.6237	1.18957	48.8836	0.86552	21.9444
	0.98889	58.7234	1.19256	49.0439	0.86853	22.0774
	0.99191	58.7648	1.19556	49.1236	0.87151	22.2085
	0.99492	58.7993	1.19857	49.2886	0.87452	22.3615
	0.99789	58.8106	1.20157	49.3708	0.87751	22.5011
	1.00091	58.9041	1.20454	49.5472	0.8805	22.6401
	1.00393	58.9903	1.20757	49.6345	0.88352	22.788
	1.00695	58.9723	1.21052	49.8084	0.88651	22.937
	1.00995	59.0018	1.21352	49.899	0.8895	23.0859
	1.01293	59.0933	1.21652	50.0698	0.89251	23.2381
	1.01591	59.111	1.21954	50.1603	0.8955	23.3785
	1.01895	59.0965	1.22254	50.3443	0.89852	23.5347
	1.02193	59.1368	1.22553	50.4418	0.90152	23.6914
	1.02492	59.2167	1.22851	50.6224	0.90449	23.821
	1.02794	59.245	1.23153	50.7259	0.90748	23.9993
	1.03095	59.2068	1.23454	50.9145	0.91049	24.1529
	1.03391	59.2575	1.23756	51.012	0.91351	24.2901
	1.03691	59.359	1.24055	51.203	0.9165	24.4728
	1.03994	59.3831	1.24355	51.314	0.9195	24.6313
	1.04293	59.3603	1.24655	51.5076	0.92251	24.7624
	1.04593	59.4027	1.24953	51.6138	0.9255	24.9454
	1.04892	59.4883	1.25253	51.7894	0.9285	25.1149
	1.05193	59.5303	1.25551	51.9022	0.93147	25.2694
	1.0549	59.504	1.25853	52.09	0.93448	25.4392
	1.05792	59.5775	1.26155	52.2024	0.93748	25.6011
	1.06091	59.7153	1.26452	52.4035	0.94047	25.7806
	1.0639	59.7147	1.26754	52.5224	0.9435	25.9648
	1.06693	59.6572	1.27051	52.7059	0.94649	26.1108
	1.06991	59.7386	1.27351	52.8239	0.94947	26.2819
	1.07288	59.8526	1.27651	53.0178	0.95248	26.4854
	1.0759	59.9001	1.2795	53.1366	0.95547	26.6489
	1.07894	59.9227	1.2825	53.3422	0.95848	26.8162
	1.08195	59.9788	1.28549	53.4597	0.96148	27.0212
	1.08496	60.1078	1.28849	53.656	0.96449	27.205
	1.08793	60.1259	1.29149	53.7693	0.96747	27.3787
	1.09092	60.1221	1.29449	53.9721	0.97046	27.544
	1.09392	60.2286	1.29748	54.0976	0.97346	27.7425
	1.09692	60.3581	1.30049	54.2994	0.97646	27.9557
	1.09995	60.438	1.30348	54.424	0.97948	28.1269
	1.10291	60.4266	1.3065	54.627	0.98247	28.2966
	1.10592	60.5354	1.30951	54.7732	0.98546	28.5468
	1.10891	60.6638	1.31252	54.9706	0.98847	28.7492
	1.11191	60.706	1.3155	55.104	0.99147	28.9073
	1.11492	60.7184	1.31852	55.3065	0.99446	29.1128
	1.1179	60.8502	1.32151	55.4438	0.99747	29.3539
	1.12089	60.9469	1.3245	55.6454	1.00047	29.557
	1.12389	61.022	1.3275	55.7751	1.00346	29.7502
	1.12687	61.0523	1.3305	55.972	1.00647	29.9466
	1.12989	61.1563	1.33351	56.1101	1.00943	30.1863
	1.13285	61.3111	1.3365	56.3166	1.01242	30.4314
	1.13588	61.3708	1.33949	56.452	1.01544	30.6205
	1.13888	61.4036	1.3425	56.6517	1.01846	30.8171
	1.14186	61.5472	1.3455	56.792	1.02145	31.0988
	1.14487	61.6894	1.3485	56.9935	1.02441	31.33
	1.14787	61.7534	1.35149	57.1328	1.02744	31.5284
	1.15088	61.8199	1.3545	57.332	1.03043	31.7655
	1.15387	61.9605	1.3575	57.4744	1.03343	32.0428
	1.1569	62.1438	1.3605	57.6821	1.03644	32.2783
	1.15991	62.2333	1.36348	57.8264	1.03943	32.501
	1.1629	62.3077	1.36649	58.0274	1.04243	32.7635
	1.1659	62.486	1.36947	58.178	1.04545	33.029
	1.16889	62.6393	1.37247	58.3797	1.04841	33.2896
	1.17188	62.7057	1.37547	58.5438	1.05143	33.5345
	1.17488	62.8004	1.37848	58.7445	1.05441	33.8015
	1.17787	62.9983	1.38147	58.9006	1.05743	34.0785
	1.18087	63.1686	1.3845	59.1091	1.06042	34.3603
	1.18389	63.2434	1.3875	59.2807	1.06342	34.6211
	1.18687	63.3858	1.3905	59.4858	1.06644	34.9001
	1.18986	63.5855	1.39351	59.6543	1.06941	35.2013
	1.19286	63.8431	1.39651	59.8633	1.0724	35.487
	1.19587	63.9119	1.3995	60.0342	1.07542	35.7355
	1.19884	64.0479	1.40251	60.245	1.07841	36.0488
	1.20185	64.234	1.40549	60.414	1.08141	36.3853
	1.20485	64.3934	1.40847	60.6287	1.08441	36.6409
	1.20785	64.4554	1.41148	60.8119	1.08739	36.9297
	1.21086	64.5934	1.41447	61.0312	1.09038	37.2788
	1.21385	64.8376	1.41747	61.2108	1.09339	37.5579
	1.21683	65.0612	1.42049	61.4333	1.09639	37.8634
	1.21983	65.19	1.42346	61.6263	1.09939	38.1725
	1.22282	65.3751	1.42644	61.8472	1.10237	38.498
	1.22582	65.5643	1.42945	62.0493	1.1054	38.817
	1.22882	65.7724	1.43247	62.2688	1.10838	39.1305
	1.23184	65.9245	1.43545	62.4778	1.1114	39.4474
	1.23484	66.1006	1.43844	62.7031	1.1144	39.7866
	1.23784	66.2442	1.44145	62.9122	1.11739	40.1024
	1.24085	66.4583	1.44442	63.1352	1.12038	40.3985
	1.24384	66.6563	1.44743	63.3597	1.12339	40.7353
	1.24683	66.8431	1.45045	63.5944	1.1264	41.0769
	1.24984	67.0603	1.45345	63.8199	1.12938	41.3794
	1.25284	67.2629	1.45644	64.0528	1.1324	41.7085
	1.25586	67.4588	1.45942	64.2812	1.13539	42.0363
	1.25887	67.6732	1.46246	64.5431	1.1384	42.3465
	1.26187	67.9053	1.46547	64.7712	1.1414	42.6766
	1.26487	68.1105	1.46846	65.0237	1.14439	42.9911
	1.26784	68.2972	1.47147	65.2537	1.14739	43.2805
	1.2708	68.52	1.47448	65.496	1.1504	43.6229
	1.27381	68.843	1.47748	65.759	1.1534	43.9211
	1.27682	69.0352	1.48046	66.0057	1.15638	44.2067
	1.27982	69.2765	1.48345	66.2591	1.15939	44.5186
	1.28281	69.4658	1.48643	66.5069	1.16237	44.8197
	1.28581	69.721	1.48945	66.764	1.16537	45.0817
	1.28878	69.9518	1.49246	67.0272	1.16836	45.391
	1.2918	70.1723	1.49544	67.2895	1.17136	45.6677
	1.29478	70.3422	1.49844	67.5503	1.17437	45.9112
	1.29779	70.577	1.50143	67.8058	1.17737	46.1963
	1.3008	70.8613	1.50352	68.0418	1.18037	46.4602
	1.30379	71.0855	1.50428	68.0157	1.18337	46.6972
	1.30681	71.2801	1.50262	66.2838	1.18638	46.9548
	1.30981	71.5405	1.49964	64.1161	1.18935	47.1816
	1.31282	71.8033	1.49664	62.2299	1.19236	47.4205
	1.31582	72.0892	1.49362	60.5579	1.19537	47.6473
	1.31882	72.2603	1.49063	58.9812	1.19838	47.8356
	1.32181	72.5177	1.48763	57.5277	1.20137	48.0481
	1.32482	72.8186	1.48462	56.1391	1.20435	48.2557
	1.3278	73.0355	1.48164	54.844	1.20734	48.4242
	1.33081	73.2389	1.47864	53.5796	1.21036	48.6118
	1.33382	73.5157	1.47565	52.4161	1.21338	48.782
	1.33681	73.8049	1.47265	51.2525	1.21636	48.9449
	1.33982	74.0391	1.46964	50.196	1.21936	49.1133
	1.3428	74.2479	1.46665	49.1394	1.22236	49.2351
	1.34582	74.5178	1.46365	48.1419	1.22536	49.3756
	1.34883	74.7973	1.46062	47.1353	1.22836	49.525
	1.35182	75.0126	1.45762	46.2375	1.23137	49.6264
	1.35482	75.2183	1.45462	45.3155	1.23436	49.746
	1.35781	75.5	1.45162	44.4742	1.23735	49.8711
	1.36081	75.8166	1.44863	43.611	1.24033	49.9582
	1.3638	76.0385	1.44562	42.8173	1.24334	50.0467
	1.36679	76.2197	1.44262	42.0111	1.24635	50.158
	1.36981	76.563	1.43963	41.2679	1.24935	50.2678
	1.3728	76.8573	1.43661	40.5105	1.25232	50.3312
	1.3758	77.0743	1.43365	39.8145	1.25533	50.4128
	1.37877	77.2976	1.43063	39.1043	1.25832	50.5093
	1.3818	77.6327	1.42764	38.443	1.26132	50.5768
	1.38481	77.9484	1.42462	37.7626	1.26432	50.6498
	1.38782	78.1343	1.42166	37.1529	1.26733	50.7452
	1.39082	78.3425	1.41865	36.5065	1.27033	50.8212
	1.39384	78.6736	1.41567	35.9261	1.27333	50.9036
	1.39684	79.0159	1.41267	35.3141	1.27631	50.9719
	1.39981	79.1774	1.40965	34.7614	1.2793	51.0616
	1.40283	79.4156	1.40666	34.1751	1.28229	51.1379
	1.4058	79.7385	1.40367	33.6555	1.28532	51.2096
	1.40881	80.0665	1.40067	33.1071	1.28829	51.3152
	1.41181	80.2753	1.39766	32.6033	1.29131	51.4147
	1.4148	80.523	1.39468	32.0824	1.29432	51.5051
	1.41781	80.8823	1.39168	31.6229	1.29731	51.6175
	1.4208	81.2048	1.38868	31.1274	1.30032	51.7177
	1.42377	81.3931	1.38567	30.6679	1.3033	51.8397
	1.42677	81.6493	1.38264	30.1939	1.30629	51.9484
	1.42978	81.9828	1.37965	29.7744	1.30931	52.0691
	1.43277	82.2911	1.37663	29.3202	1.31233	52.2146
	1.43579	82.5041	1.37367	28.9147	1.31529	52.3328
	1.43877	82.7511	1.37065	28.4744	1.31828	52.4473
	1.44179	83.0919	1.36764	28.0908	1.32128	52.6404
	1.44474	83.3902	1.36466	27.6784	1.32428	52.7815
	1.44775	83.6126	1.36168	27.3126	1.32727	52.9058
	1.45076	83.915	1.35867	26.9206	1.33028	53.1128
	1.45375	84.2485	1.35568	26.5715	1.33329	53.2697
	1.45674	84.5503	1.35269	26.1864	1.33627	53.4231
	1.45973	84.7706	1.34967	25.8538	1.33927	53.6475
	1.46277	85.0388	1.34667	25.4883	1.34228	53.7935
	1.46579	85.4101	1.34366	25.1649	1.34527	53.9869
	1.4688	85.709	1.34068	24.8098	1.34827	54.2265
	1.4718	85.9104	1.33768	24.5236	1.35127	54.3951
	1.47481	86.2339	1.33469	24.1787	1.35427	54.5757
	1.47776	86.6258	1.33168	23.8909	1.35727	54.8362
	1.48079	86.884	1.32868	23.5636	1.36025	55.0299
	1.48375	87.0653	1.32568	23.2955	1.36326	55.2035
	1.48677	87.5268	1.32267	22.9801	1.36625	55.4635
	1.48978	87.899	1.31969	22.7147	1.36927	55.6813
	1.49277	88.2544	1.31667	22.3945	1.37227	55.8768
	1.49577	88.3357	1.31371	22.1572	1.37527	56.1276
	1.49877	88.5902	1.31068	21.8573	1.37826	56.35
	1.50176	88.8981	1.30765	21.6112	1.38126	56.5502
	1.5037	89.0451	1.30464	21.3269	1.38426	56.805
	1.50424	89.0944	1.30165	21.1015	1.38726	57.02
	1.50265	86.7816	1.29864	20.8206	1.39027	57.2268
	1.49967	83.8876	1.29566	20.5993	1.39325	57.4847
	1.49667	81.437	1.29266	20.3353	1.39623	57.7079
	1.49367	79.2261	1.28965	20.1206	1.39922	57.9
	1.49068	77.2056	1.28665	19.8593	1.40221	58.1528
	1.48766	75.3179	1.28366	19.6623	1.40522	58.3964
	1.48465	73.5658	1.28069	19.4027	1.40823	58.5826
	1.48165	71.8487	1.27767	19.2107	1.41124	58.8248
	1.47867	70.2563	1.27468	18.9521	1.41423	59.0784
	1.4757	68.7732	1.27168	18.769	1.41724	59.2692
	1.47266	67.3126	1.26869	18.5362	1.42021	59.4944
	1.46967	66.0001	1.26571	18.3526	1.42321	59.7498
	1.46668	64.754	1.26269	18.1112	1.42622	59.9378
	1.46368	63.4555	1.25971	17.942	1.42924	60.1897
	1.46063	62.1533	1.2567	17.6955	1.43226	60.4329
	1.45764	60.9733	1.25368	17.5415	1.43526	60.607
	1.45464	59.7989	1.2507	17.3044	1.43823	60.846
	1.45163	58.7221	1.24771	17.1499	1.44125	61.1132
	1.44864	57.5987	1.24471	16.9231	1.44422	61.3007
	1.44562	56.5647	1.24171	16.7682	1.44723	61.531
	1.44265	55.5149	1.23872	16.5483	1.45024	61.8047
	1.43962	54.591	1.23571	16.3951	1.45325	62.0172
	1.43666	53.6155	1.23271	16.1695	1.45624	62.2531
	1.43366	52.685	1.22966	16.0231	1.45926	62.5057
	1.43065	51.7361	1.22666	15.8119	1.46223	62.7298
	1.42765	50.9319	1.22368	15.6711	1.46524	63.0197
	1.42464	50.0469	1.22067	15.4563	1.46822	63.2786
	1.42165	49.1855	1.21768	15.3259	1.47123	63.4922
	1.41868	48.3937	1.21469	15.1141	1.4742	63.7872
	1.41568	47.6613	1.21169	14.9878	1.47722	64.1017
	1.41268	46.9038	1.20869	14.7797	1.48021	64.338
	1.40968	46.082	1.20572	14.6507	1.4832	64.619
	1.40666	45.4098	1.2027	14.4456	1.48621	64.9504
	1.40371	44.7774	1.1997	14.3258	1.48921	65.24
	1.40069	44.0708	1.19671	14.1238	1.49221	65.5569
	1.39768	43.3537	1.19371	14.0141	1.4952	65.8954
	1.39468	42.6884	1.19071	13.812	1.49819	66.1808
	1.39171	42.1065	1.18774	13.6943	1.50119	66.5216
	1.3887	41.431	1.18471	13.4968	1.5042	66.8684
	1.38567	40.7353	1.18172	13.3877	1.5072	67.1971
	1.38265	40.2495	1.17873	13.1947	1.5102	67.5391
	1.37965	39.6691	1.17573	13.0848	1.51318	67.9145
	1.37664	39.0618	1.17274	12.9013	1.51619	68.2922
	1.37365	38.4221	1.16973	12.7891	1.5192	68.6562
	1.37067	37.9033	1.16674	12.6	1.52219	69.0351
	1.36764	37.4231	1.16374	12.4977	1.52519	69.4336
	1.36467	36.8439	1.16076	12.3164	1.52821	69.8342
	1.36164	36.2916	1.15775	12.2069	1.53119	70.2166
	1.35868	35.8341	1.15472	12.0293	1.53418	70.6261
	1.35568	35.3861	1.1517	11.9257	1.53719	71.0544
	1.35267	34.8569	1.14871	11.7593	1.54018	71.4743
	1.34967	34.3316	1.1457	11.6509	1.54289	71.8788
	1.34668	33.9247	1.14271	11.486	1.54422	72.0381
	1.34368	33.5205	1.13974	11.3892	1.54258	70.5931
	1.34067	32.9966	1.13672	11.2185	1.53959	68.6193
	1.33766	32.4979	1.13373	11.1293	1.53659	66.943
	1.33469	32.1299	1.13072	10.962	1.53359	65.4288
	1.33167	31.7192	1.12771	10.8717	1.5306	64.0199
	1.32866	31.243	1.12473	10.7095	1.52761	62.7371
	1.3257	30.8269	1.12174	10.6126	1.52459	61.5433
	1.3227	30.4297	1.11874	10.4582	1.5216	60.3774
	1.31969	30.1021	1.11575	10.3698	1.5186	59.3105
	1.31667	29.6348	1.11275	10.2111	1.5156	58.3012
	1.3137	29.2494	1.10976	10.1283	1.51259	57.2949
	1.3107	28.9553	1.10675	9.97231	1.5096	56.3351
	1.30766	28.5945	1.10377	9.88167	1.5066	55.4567
	1.30466	28.14	1.10076	9.73791	1.5036	54.57
	1.30167	27.7569	1.09777	9.64539	1.50061	53.7185
	1.29868	27.5001	1.09478	9.51004	1.49762	52.9433
	1.29567	27.1465	1.09176	9.42112	1.49463	52.1487
	1.29267	26.7789	1.08877	9.27998	1.49162	51.3554
	1.28966	26.4335	1.08579	9.19335	1.48864	50.6215
	1.28668	26.1749	1.08276	9.05497	1.48561	49.9261
	1.28366	25.8145	1.07979	8.96833	1.48261	49.223
	1.28069	25.4497	1.07674	8.82546	1.47964	48.5354
	1.27768	25.1248	1.07372	8.75656	1.47661	47.8771
	1.27467	24.8915	1.07076	8.62472	1.47362	47.2693
	1.27167	24.5509	1.06775	8.54165	1.47065	46.6775
	1.26869	24.2114	1.06476	8.41193	1.46765	46.0222
	1.26569	23.9129	1.06176	8.32608	1.46466	45.4151
	1.26271	23.6733	1.05875	8.20451	1.46166	44.8863
	1.25969	23.3864	1.05577	8.12408	1.45866	44.3288
	1.25671	23.0379	1.05276	8.00406	1.45566	43.7069
	1.2537	22.7569	1.04977	7.91382	1.45267	43.1793
	1.2507	22.5104	1.04676	7.8007	1.44966	42.7199
	1.24771	22.2561	1.04377	7.71914	1.44665	42.148
	1.24472	21.9637	1.04078	7.60455	1.44365	41.596
	1.24171	21.6999	1.03777	7.52357	1.44065	41.1592
	1.23872	21.4785	1.03475	7.40968	1.43765	40.6847
	1.23573	21.2114	1.03177	7.32833	1.43466	40.1556
	1.23274	20.9349	1.02877	7.21613	1.43166	39.6846
	1.22969	20.6331	1.02576	7.1413	1.42865	39.2269
	1.22668	20.4437	1.02276	7.02459	1.42564	38.7782
	1.2237	20.2126	1.01978	6.94947	1.42265	38.3483
	1.22068	19.9595	1.01677	6.84402	1.41964	37.8867
	1.21769	19.7086	1.01377	6.76632	1.41664	37.4872
	1.21469	19.476	1.01077	6.65618	1.41365	37.1097
	1.21169	19.2467	1.00775	6.58338	1.41066	36.6409
	1.20869	19.0332	1.00476	6.47878	1.40765	36.2329
	1.20571	18.798	1.00177	6.39708	1.40465	35.8909
	1.20271	18.5584	0.99873	6.29422	1.40166	35.4672
	1.1997	18.3436	0.99573	6.2217	1.39865	35.072
	1.19671	18.1301	0.99274	6.12406	1.39566	34.7389
	1.19373	17.8812	0.98975	6.0406	1.39268	34.3441
	1.19075	17.6918	0.98676	5.93976	1.38967	33.9811
	1.18773	17.4899	0.98375	5.86606	1.38668	33.6236
	1.18471	17.3127	0.98076	5.77295	1.38367	33.2423
	1.18177	17.1025	0.97776	5.6912	1.38068	32.9166
	1.17876	16.915	0.97477	5.59963	1.37769	32.558
	1.17575	16.7097	0.97175	5.52385	1.37468	32.2069
	1.17273	16.5426	0.96877	5.42248	1.3717	31.9224
	1.16975	16.2974	0.96577	5.35127	1.36867	31.551
	1.16675	16.0951	0.96279	5.25823	1.36568	31.2011
	1.16376	15.9738	0.95978	5.18197	1.36269	30.9174
	1.16076	15.7838	0.9568	5.08829	1.35968	30.592
	1.15778	15.5342	0.95216	4.92654	1.35668	30.2635
	1.15475	15.3871	0.94752	4.82957	1.35372	29.9601
	1.15169	15.2354	0.94453	4.7506	1.35071	29.6534
	1.14871	15.0566	0.94154	4.6731	1.3477	29.3548
	1.14572	14.8368	0.93852	4.58879	1.3447	29.0441
	1.14272	14.7185	0.93555	4.50461	1.34169	28.7401
	1.13974	14.5793	0.93253	4.42025	1.33869	28.4598
	1.13674	14.3582	0.92955	4.34076	1.3357	28.1884
	1.13373	14.1731	0.9265	4.2574	1.3327	27.8749
	1.13076	14.0569	0.92352	4.17258	1.3297	27.5906
	1.12776	13.9209	0.92052	4.0943	1.3267	27.331
	1.12476	13.7194	0.91749	4.01668	1.32369	27.0441
	1.12173	13.5273	0.91449	3.93164	1.3207	26.7648
	1.11876	13.4208	0.91151	3.8538	1.31769	26.4958
	1.11577	13.3153	0.90852	3.76761	1.3147	26.2419
	1.11277	13.1304	0.90553	3.70155	1.31172	25.9753
	1.10977	12.9493	0.90253	3.61338	1.30872	25.6965
	1.10677	12.8236	0.89953	3.54057	1.30572	25.4491
	1.10379	12.7316	0.89653	3.45273	1.30271	25.1962
	1.10078	12.5398	0.89352	3.3772	1.29974	24.9372
	1.09779	12.395	0.89052	3.2866	1.29673	24.6707
	1.09479	12.3063	0.88754	3.21966	1.29374	24.4262
	1.09181	12.2054	0.88455	3.13395	1.29072	24.1911
	1.08879	12.0079	0.88156	3.07148	1.28772	23.9404
	1.08581	11.8514	0.87853	2.97685	1.28471	23.6727
	1.08281	11.7614	0.87556	2.91463	1.28172	23.4539
	1.07983	11.6506	0.87254	2.82105	1.27874	23.2204
	1.07677	11.4703	0.86958	2.75683	1.27574	22.9608
	1.07376	11.3227	0.86656	2.67237	1.27274	22.7354
	1.07077	11.2769	0.86359	2.60944	1.26974	22.5008
	1.06777	11.1525	0.86055	2.52357	1.26674	22.2631
	1.06475	10.9643	0.85758	2.45773	1.26374	22.0337
	1.06177	10.8446	0.85456	2.36151	1.26077	21.8119
	1.05879	10.7697	0.85157	2.3011	1.25775	21.5779
	1.05578	10.6694	0.84856	2.2086	1.25474	21.3541
	1.0528	10.4907	0.84554	2.14924	1.25176	21.1357
	1.0498	10.3504	0.84256	2.06413	1.24875	20.9096
	1.04682	10.3301	0.83952	2.00997	1.24575	20.6852
	1.04381	10.1973	0.83653	1.91575	1.24276	20.4774
	1.0408	10.0249	0.83352	1.86324	1.23976	20.2675
	1.03779	9.91553	0.83053	1.76445	1.23678	20.0467
	1.0348	9.89037	0.82752	1.71758	1.23376	19.8393
	1.03179	9.77885	0.82453	1.62464	1.23078	19.6381
	1.0288	9.61213	0.82152	1.57572	1.22778	19.4242
	1.0258	9.48111	0.81853	1.48305	1.22478	19.2099
	1.0228	9.44363	0.81553	1.43407	1.22182	19.0245
	1.01982	9.3455	0.81254	1.34326	1.2188	18.809
	1.01681	9.15701	0.80955	1.30114	1.21579	18.5987
	1.0138	9.05838	0.80657	1.20706	1.21279	18.415
	1.01079	9.03595	0.80357	1.16274	1.20978	18.2062
	1.00781	8.89905	0.80056	1.07592	1.20677	17.9973
	1.00481	8.7508	0.79756	1.03075	1.20379	17.8237
	1.00179	8.63282	0.79458	0.94435	1.2008	17.6206
	0.99876	8.60461	0.79159	0.8941	1.19781	17.4139
	0.99577	8.51327	0.78857	0.80074	1.19479	17.2327
	0.99278	8.33993	0.78557	0.77065	1.19178	17.05
	0.98977	8.25997	0.78259	0.67409	1.18879	16.8411
	0.98677	8.23789	0.77958	0.64617	1.18579	16.6573
	0.98378	8.09059	0.77657	0.54807	1.18281	16.4852
	0.98078	7.98358	0.77358	0.5223	1.17981	16.287
	0.97779	7.91915	0.77055	0.41973	1.17681	16.0988
	0.97478	7.86133	0.76754	0.39329	1.17378	15.9204
	0.97179	7.73256	0.76456	0.302	1.1708	15.739
	0.96881	7.59808	0.76154	0.28003	1.1678	15.5606
	0.9658	7.53535	0.75854	0.18684	1.16479	15.3806
	0.96281	7.48687	0.75556	0.16254	1.16184	15.197
	0.95982	7.34763	0.75257	0.07077	1.15883	15.0363
	0.95679	7.25054	0.74958	0.04897	1.15583	14.855
	0.95381	7.16132	0.74657	-0.04491	1.15283	14.6658
	0.95081	7.08278	0.74356	-0.06386	1.14985	14.5049
	0.94783	6.96423	0.74057	-0.14694	1.14684	14.3404
	0.94484	6.84323	0.73758	-0.17032	1.14384	14.1622
	0.94185	6.77904	0.73457	-0.26751	1.14084	13.9959
	0.93883	6.71254	0.73157	-0.28082	1.13785	13.8267
	0.93582	6.59472	0.72856	-0.37186	1.13485	13.6614
	0.93285	6.49934	0.72556	-0.37644	1.13182	13.5035
	0.92983	6.39255	0.72256	-0.46986	1.12882	13.3365
	0.92684	6.31992	0.71956	-0.47991	1.12583	13.1672
	0.92382	6.22616	0.71655	-0.5726	1.12283	13.0306
	0.92081	6.10821	0.71357	-0.57076	1.11982	12.8665
	0.91781	6.01768	0.71056	-0.66537	1.11683	12.6957
	0.91479	5.90077	0.70757	-0.66399	1.11383	12.553
	0.91181	5.85096	0.70459	-0.75388	1.11083	12.4
	0.90881	5.7397	0.70156	-0.76211	1.10783	12.2364
	0.90583	5.64835	0.69856	-0.84783	1.10482	12.0846
	0.90283	5.57802	0.69557	-0.85038	1.10181	11.9344
	0.89982	5.49172	0.69254	-0.93547	1.09882	11.7803
	0.89684	5.3769	0.68954	-0.93898	1.09583	11.638
	0.89382	5.26491	0.68654	-1.02348	1.09282	11.4952
	0.89082	5.17311	0.68353	-1.02795	1.08984	11.3375
	0.88468	4.90926	0.68051	-1.09673	1.08683	11.1949
	0.87851	4.74511	0.67753	-1.11061	1.08384	11.0596
	0.87554	4.69482	0.67454	-1.17367	1.08085	10.908
	0.87253	4.55098	0.67156	-1.19135	1.07786	10.7655
	0.86953	4.40626	0.66853	-1.25513	1.07485	10.6332
	0.86655	4.38053	0.66554	-1.26612	1.07185	10.484
	0.86355	4.31245	0.66254	-1.3258	1.06886	10.3488
	0.86052	4.18102	0.65955	-1.33681	1.06586	10.2186
	0.85754	4.07526	0.65652	-1.40051	1.06286	10.0805
	0.85453	4.01822	0.65357	-1.40806	1.05986	9.94434
	0.85156	3.92326	0.65057	-1.46726	1.05687	9.81273
	0.84852	3.75826	0.64759	-1.47481	1.05385	9.67356
	0.8455	3.63111	0.64456	-1.53534	1.05085	9.54388
	0.84251	3.6016	0.6416	-1.54255	1.04786	9.41248
	0.83946	3.5117	0.63856	-1.60186	1.04486	9.28162
	0.8365	3.42792	0.63557	-1.60505	1.04187	9.15947
	0.83352	3.3005	0.63257	-1.66325	1.03888	9.03502
	0.83054	3.24556	0.62959	-1.67675	1.03586	8.90828
	0.82751	3.14587	0.62658	-1.72466	1.03287	8.78554
	0.82453	2.99944	0.62358	-1.73994	1.02988	8.66756
	0.82151	2.90395	0.62058	-1.77281	1.02687	8.53267
	0.81853	2.85963	0.61758	-1.80078	1.02388	8.41224
	0.81552	2.74951	0.61457	-1.83279	1.02088	8.29438
	0.81252	2.59228	0.61156	-1.85091	1.01789	8.17484
	0.80955	2.53963	0.60856	-1.88995	1.01488	8.05124
	0.80658	2.48882	0.60554	-1.90767	1.01187	7.94017
	0.80355	2.38965	0.60255	-1.93925	1.00889	7.81962
	0.80054	2.19901	0.59955	-1.95854	1.00591	7.70064
	0.79757	2.12428	0.59659	-1.99105	1.00291	7.58725
	0.79455	2.04396	0.59358	-2.0115	0.9999	7.47104
	0.79153	1.95005	0.59057	-2.04625	0.9969	7.35045
	0.78858	1.83931	0.58758	-2.06147	0.9939	7.24007
	0.78557	1.72607	0.58459	-2.093	0.99092	7.12723
	0.78256	1.67243	0.58157	-2.10822	0.98793	7.01016
	0.77955	1.58823	0.57862	-2.13606	0.98492	6.89943
	0.77657	1.42677	0.57558	-2.15803	0.98193	6.7892
	0.77356	1.38018	0.57262	-2.18767	0.97891	6.67536
	0.77053	1.30483	0.56959	-2.20448	0.9759	6.57381
	0.76752	1.1638	0.5666	-2.23187	0.97289	6.46689
	0.76453	1.05392	0.56358	-2.24648	0.96991	6.35391
	0.76152	0.96112	0.56063	-2.27248	0.96692	6.24934
	0.75854	0.90729	0.55762	-2.29218	0.96391	6.14615
	0.75551	0.80362	0.55464	-2.31258	0.96091	6.03714
	0.75254	0.67336	0.5516	-2.34008	0.95792	5.93686
	0.74955	0.59274	0.54863	-2.36119	0.95492	5.82974
	0.74655	0.52531	0.54561	-2.37596	0.95192	5.72806
	0.74354	0.41845	0.54264	-2.39721	0.94893	5.63394
	0.74057	0.31738	0.53958	-2.41822	0.94593	5.52313
	0.73755	0.22698	0.5366	-2.43902	0.94293	5.425
	0.73452	0.15064	0.53359	-2.45433	0.93991	5.31663
	0.73153	0.05789	0.53059	-2.48564	0.93692	5.22384
	0.72852	-0.03539	0.52757	-2.4954	0.93391	5.12406
	0.72551	-0.10639	0.52462	-2.51995	0.93093	5.03231
	0.72249	-0.20951	0.52158	-2.52811	0.92611	4.86776
	0.71949	-0.28359	0.5186	-2.56304	0.9231	4.7693
	0.71653	-0.36719	0.51563	-2.56677	0.9201	4.67914
	0.71353	-0.45834	0.51262	-2.60303	0.91711	4.58265
	0.71051	-0.53226	0.50962	-2.60547	0.91412	4.49637
	0.70752	-0.61489	0.5066	-2.64039	0.91111	4.39706
	0.70451	-0.70087	0.50361	-2.637	0.90812	4.30874
	0.70153	-0.79541	0.50063	-2.67239	0.90513	4.2153
	0.69853	-0.86743	0.49765	-2.67403	0.90211	4.12536
	0.69553	-0.92472	0.49463	-2.71134	0.89912	4.03458
	0.69253	-1.01427	0.49166	-2.70944	0.8961	3.94877
	0.68949	-1.10328	0.48863	-2.74628	0.89313	3.86037
	0.68649	-1.18294	0.48566	-2.74055	0.89011	3.76993
	0.6835	-1.23919	0.48267	-2.778	0.88712	3.68888
	0.68052	-1.31916	0.47967	-2.77763	0.88413	3.59461
	0.67751	-1.41558	0.47667	-2.82205	0.88113	3.50599
	0.67452	-1.4584	0.47368	-2.81472	0.87813	3.41888
	0.6715	-1.51383	0.47064	-2.8533	0.87514	3.33944
	0.66851	-1.61134	0.46768	-2.84209	0.87214	3.25438
	0.6655	-1.69308	0.46465	-2.88876	0.86914	3.16555
	0.66249	-1.73794	0.46165	-2.88441	0.86613	3.08715
	0.65951	-1.78539	0.45863	-2.93325	0.86313	2.99711
	0.65653	-1.87268	0.45567	-2.91273	0.86013	2.92325
	0.65353	-1.96541	0.45264	-2.96461	0.85715	2.83866
	0.65055	-1.99121	0.44963	-2.94693	0.85415	2.75916
	0.64755	-2.02919	0.44663	-3.0033	0.85115	2.67262
	0.64455	-2.11913	0.44365	-2.98301	0.84817	2.59505
	0.64153	-2.20989	0.44064	-3.03246	0.84516	2.51422
	0.63853	-2.23297	0.43767	-3.01361	0.84217	2.43773
	0.63556	-2.26875	0.43466	-3.06488	0.83918	2.35616
	0.63255	-2.34759	0.43165	-3.05103	0.83618	2.28093
	0.62955	-2.43726	0.42864	-3.10269	0.83318	2.1968
	0.62655	-2.45072	0.42566	-3.08567	0.83019	2.12252
	0.62356	-2.47641	0.42266	-3.13771	0.82718	2.04273
	0.62054	-2.57783	0.41968	-3.12112	0.82418	1.96649
	0.61754	-2.64936	0.41665	-3.18203	0.82119	1.88674
	0.61451	-2.67512	0.41365	-3.15666	0.81817	1.81753
	0.61153	-2.71097	0.41064	-3.2139	0.81519	1.73125
	0.60851	-2.78859	0.40765	-3.19009	0.81218	1.66375
	0.60549	-2.85084	0.40464	-3.23903	0.8092	1.58845
	0.6025	-2.85639	0.40169	-3.22332	0.80619	1.50971
	0.59953	-2.86761	0.39867	-3.28334	0.80318	1.44494
	0.59655	-2.96812	0.39568	-3.26175	0.80019	1.37494
	0.59352	-3.03812	0.39267	-3.32237	0.79718	1.29041
	0.59056	-3.02348	0.38967	-3.29444	0.79417	1.22002
	0.58756	-3.04277	0.38664	-3.3583	0.79118	1.1453
	0.58453	-3.15499	0.38362	-3.33421	0.78818	1.07685
	0.58153	-3.1947	0.38065	-3.39435	0.7852	1.00698
	0.57858	-3.18628	0.37764	-3.3709	0.78218	0.94005
	0.57559	-3.22012	0.37463	-3.42867	0.77918	0.85776
	0.57255	-3.32275	0.37161	-3.40339	0.77619	0.78835
	0.56959	-3.3273	0.36864	-3.46549	0.77319	0.72103
	0.56659	-3.33804	0.36565	-3.43928	0.7702	0.65099
	0.56357	-3.37516	0.36264	-3.50578	0.7672	0.57737
	0.56053	-3.45066	0.35964	-3.48145	0.7642	0.51258
	0.55757	-3.47459	0.35666	-3.53814	0.76121	0.44621
	0.55461	-3.45695	0.35366	-3.51514	0.75819	0.37062
	0.55157	-3.5102	0.35066	-3.57904	0.7552	0.30881
	0.54858	-3.60872	0.34768	-3.55144	0.75221	0.24482
	0.54561	-3.6086	0.34468	-3.61781	0.74921	0.16077
	0.54259	-3.5801	0.34168	-3.5885	0.74621	0.10046
	0.53955	-3.63547	0.33867	-3.65273	0.74322	0.03884
	0.53654	-3.72652	0.33569	-3.63629	0.74021	-0.03594
	0.53359	-3.74715	0.33268	-3.69772	0.73722	-0.09726
	0.53059	-3.71034	0.32969	-3.67493	0.73422	-0.16268
	0.52755	-3.76409	0.32667	-3.73409	0.73121	-0.23731
	0.52454	-3.85234	0.32368	-3.71137	0.72821	-0.3036
	0.52157	-3.84782	0.32069	-3.77505	0.7252	-0.36891
	0.51856	-3.80094	0.31769	-3.75971	0.72222	-0.43297
	0.51557	-3.84891	0.31468	-3.81617	0.71922	-0.49556
	0.5126	-3.93229	0.31167	-3.80749	0.7162	-0.56788
	0.5096	-3.91417	0.30864	-3.85818	0.71323	-0.63148
	0.50659	-3.89991	0.30567	-3.8473	0.71021	-0.69598
	0.50357	-3.97444	0.30264	-3.90011	0.70722	-0.76323
	0.5006	-4.02967	0.29966	-3.89502	0.70421	-0.82878
	0.49758	-4.02833	0.29664	-3.94485	0.70121	-0.89619
	0.49463	-4.01072	0.29364	-3.94501	0.69825	-0.95166
	0.49163	-4.05116	0.29066	-3.98159	0.69524	-1.01536
	0.48859	-4.11864	0.28767	-3.98199	0.69225	-1.0883
	0.48559	-4.12625	0.28468	-4.02458	0.68925	-1.14823
	0.48261	-4.11104	0.28169	-4.02699	0.68626	-1.21426
	0.47962	-4.17547	0.27865	-4.07227	0.68326	-1.2721
	0.47661	-4.24859	0.27567	-4.07592	0.68026	-1.34261
	0.47361	-4.2284	0.27265	-4.11275	0.67725	-1.41176
	0.47063	-4.22258	0.26969	-4.11638	0.67425	-1.4706
	0.4676	-4.27196	0.26669	-4.15946	0.67125	-1.53411
	0.46462	-4.30623	0.26371	-4.17394	0.66826	-1.60159
	0.4616	-4.30231	0.26072	-4.21041	0.66525	-1.65952
	0.45858	-4.30769	0.25766	-4.22412	0.66225	-1.7272
	0.45561	-4.32595	0.25471	-4.2481	0.65925	-1.78773
	0.45261	-4.37773	0.25171	-4.26351	0.65624	-1.84822
	0.44959	-4.37786	0.24872	-4.30142	0.65327	-1.91028
	0.44657	-4.37382	0.24572	-4.31902	0.65027	-1.97994
	0.44358	-4.41229	0.2427	-4.35245	0.64726	-2.03697
	0.44061	-4.45064	0.23973	-4.37492	0.64427	-2.09594
	0.4376	-4.47178	0.23674	-4.39924	0.64126	-2.16011
	0.43459	-4.45028	0.23372	-4.41936	0.63827	-2.21883
	0.4316	-4.48307	0.2307	-4.44951	0.63528	-2.28496
	0.4286	-4.50393	0.22768	-4.4756	0.63228	-2.34839
	0.42559	-4.52701	0.22469	-4.49789	0.62929	-2.40399
	0.42258	-4.52528	0.22169	-4.51932	0.62632	-2.4641
	0.4196	-4.53403	0.2187	-4.54813	0.6233	-2.5284
	0.4166	-4.59491	0.21566	-4.57817	0.62033	-2.5888
	0.41359	-4.59898	0.21271	-4.60266	0.61734	-2.64734
	0.41059	-4.58853	0.20969	-4.63143	0.61434	-2.71093
	0.40763	-4.60931	0.20671	-4.65969	0.61134	-2.77612
	0.40462	-4.65161	0.2037	-4.68194	0.60834	-2.83293
	0.4016	-4.66898	0.20071	-4.71016	0.60534	-2.89074
	0.3986	-4.70808	0.19768	-4.73799	0.60234	-2.95383
	0.39562	-4.703	0.19472	-4.76696	0.59935	-3.0146
	0.39261	-4.71413	0.19171	-4.79339	0.59637	-3.07713
	0.38959	-4.75511	0.18875	-4.82497	0.59334	-3.14586
	0.38657	-4.763	0.18573	-4.84757	0.59035	-3.19922
	0.38359	-4.75041	0.18275	-4.88221	0.58734	-3.25862
	0.38059	-4.78817	0.17971	-4.9036	0.58434	-3.32289
	0.37758	-4.81423	0.17676	-4.94427	0.58134	-3.37905
	0.37457	-4.8258	0.17374	-4.96307	0.57838	-3.43068
	0.37158	-4.82823	0.17074	-4.99363	0.57534	-3.50615
	0.36858	-4.8409	0.16775	-5.01826	0.57235	-3.55535
	0.36557	-4.87854	0.16474	-5.04977	0.56937	-3.61857
	0.36259	-4.89485	0.16175	-5.08116	0.56636	-3.67692
	0.35962	-4.89829	0.15875	-5.11069	0.56336	-3.73407
	0.35659	-4.93704	0.15572	-5.13691	0.56036	-3.78908
	0.35359	-4.97458	0.1527	-5.18551	0.55736	-3.85652
	0.35058	-4.94565	0.14973	-5.19183	0.55435	-3.91377
	0.34762	-4.94815	0.14669	-5.23695	0.55134	-3.97018
	0.34461	-5.01897	0.14372	-5.25146	0.54836	-4.02966
	0.34161	-5.05789	0.14072	-5.30649	0.54536	-4.08358
	0.33861	-5.03262	0.13771	-5.30736	0.5424	-4.14254
	0.33562	-5.02896	0.13471	-5.36723	0.5394	-4.20224
	0.33262	-5.08338	0.13176	-5.36738	0.53638	-4.2631
	0.32963	-5.10062	0.12873	-5.42026	0.53339	-4.32285
	0.32662	-5.11098	0.12575	-5.42788	0.53038	-4.38085
	0.32362	-5.10446	0.12274	-5.48612	0.5274	-4.4354
	0.32062	-5.1475	0.11974	-5.49657	0.52439	-4.49642
	0.31764	-5.19149	0.11672	-5.55288	0.52137	-4.55571
	0.31461	-5.17039	0.11375	-5.558	0.5184	-4.61632
	0.31161	-5.18298	0.11074	-5.6174	0.51538	-4.67506
	0.3086	-5.25385	0.10775	-5.61922	0.51239	-4.7333
	0.30561	-5.27262	0.10475	-5.6794	0.50939	-4.79387
	0.3026	-5.24689	0.10176	-5.68388	0.50637	-4.85477
	0.2996	-5.26842	0.09872	-5.75082	0.50337	-4.90785
	0.2966	-5.33087	0.09574	-5.75244	0.50039	-4.9712
	0.29361	-5.35658	0.09274	-5.80821	0.49738	-5.02407
	0.29063	-5.31301	0.08976	-5.80877	0.49439	-5.09058
	0.2876	-5.33927	0.08675	-5.87794	0.49141	-5.13455
	0.28462	-5.42417	0.08376	-5.87967	0.4884	-5.20288
	0.28163	-5.43008	0.08072	-5.94835	0.4854	-5.26438
	0.27864	-5.39421	0.07771	-5.94869	0.4824	-5.32015
	0.27563	-5.43198	0.0747	-6.01352	0.4794	-5.38122
	0.2726	-5.49449	0.07171	-6.01519	0.4764	-5.43736
	0.26967	-5.51049	0.06873	-6.0817	0.47341	-5.49877
	0.26666	-5.46422	0.06571	-6.08385	0.4704	-5.55281
	0.26367	-5.46456	0.06272	-6.14671	0.46741	-5.60909
	0.26066	-5.5929	0.05974	-6.14562	0.46442	-5.66757
	0.25766	-5.59691	0.05672	-6.21305	0.46142	-5.72745
	0.25466	-5.58076	0.05371	-6.21657	0.45842	-5.78661
	0.25166	-5.6277	0.05072	-6.28561	0.45543	-5.84362
	0.24868	-5.65896	0.04773	-6.29107	0.45243	-5.90049
	0.24565	-5.65794	0.04473	-6.35461	0.44942	-5.96948
	0.24267	-5.66155	0.04173	-6.35526	0.44642	-6.02173
	0.23967	-5.72415	0.03875	-6.41559	0.44344	-6.07773
	0.23668	-5.80453	0.03576	-6.42488	0.44044	-6.14029
	0.23367	-5.82614	0.03276	-6.48543	0.43746	-6.19859
	0.23064	-5.79264	0.02976	-6.50003	0.43446	-6.2579
	0.22763	-5.84634	0.02677	-6.56069	0.43143	-6.32247
	0.22462	-5.92958	0.02376	-6.57101	0.42842	-6.37412
	0.22167	-5.89292	0.02078	-6.62002	0.42545	-6.43623
	0.21866	-5.87082	0.01778	-6.64093	0.42244	-6.48886
	0.21559	-5.95287	0.01477	-6.69405	0.41943	-6.56388
	0.21263	-6.02054	0.01176	-6.71333	0.41643	-6.60634
	0.20966	-5.99139	0.00875	-6.76444	0.41345	-6.67343
	0.20666	-5.94171	0.00576	-6.78734	0.41044	-6.73992
	0.20362	-6.03499	0.00275	-6.83896	0.40744	-6.7961
	0.20066	-6.09999	-0.000267	-6.86171	0.40445	-6.85019
	0.19766	-6.10088	-0.00327	-6.91091	0.40144	-6.91368
	0.19466	-6.097	-0.00626	-6.94429	0.39844	-6.98208
	0.19169	-6.1573	-0.00927	-6.98941	0.39545	-7.03575
	0.18871	-6.2159	-0.01227	-7.01401	0.39246	-7.09138
	0.18571	-6.16454	-0.01524	-7.0495	0.38946	-7.1533
	0.18268	-6.21085	-0.01826	-7.08442	0.38647	-7.20852
	0.17969	-6.26316	-0.02126	-7.12561	0.38347	-7.27466
	0.17669	-6.30831	-0.02426	-7.16545	0.38046	-7.33316
	0.17368	-6.32815	-0.02726	-7.20135	0.37749	-7.38956
	0.17067	-6.29042	-0.03024	-7.24034	0.37449	-7.4556
	0.16769	-6.41485	-0.03326	-7.27101	0.37147	-7.51642
	0.16471	-6.4765	-0.03623	-7.30634	0.36849	-7.56843
	0.16171	-6.44823	-0.03924	-7.34701	0.36548	-7.62971
	0.15867	-6.47142	-0.04221	-7.3909	0.3625	-7.6984
	0.15565	-6.53707	-0.04522	-7.42319	0.35948	-7.75706
	0.15268	-6.57954	-0.0482	-7.46675	0.35651	-7.80835
	0.14966	-6.56427	-0.05121	-7.49095	0.3535	-7.87278
	0.14666	-6.59373	-0.05421	-7.54281	0.35048	-7.94092
	0.14368	-6.63266	-0.05718	-7.56681	0.34751	-7.99166
	0.14068	-6.69045	-0.06019	-7.62224	0.34449	-8.06023
	0.13768	-6.69199	-0.06321	-7.64889	0.34149	-8.11661
	0.13468	-6.71601	-0.06621	-7.70137	0.3385	-8.17627
	0.13169	-6.74003	-0.06918	-7.72062	0.3355	-8.24815
	0.1287	-6.77841	-0.07219	-7.77932	0.3325	-8.30006
	0.12567	-6.81054	-0.07522	-7.80575	0.3295	-8.35511
	0.12265	-6.82491	-0.07824	-7.85886	0.32651	-8.43642
	0.11967	-6.89933	-0.08123	-7.88386	0.32351	-8.48561
	0.11665	-6.94961	-0.08422	-7.93893	0.3205	-8.54259
	0.11366	-6.97648	-0.08724	-7.95608	0.31751	-8.61744
	0.11068	-6.98153	-0.09021	-8.01753	0.31453	-8.67757
	0.10768	-7.04045	-0.09318	-8.03956	0.31153	-8.7295
	0.10471	-7.07851	-0.09621	-8.10153	0.30856	-8.79429
	0.1017	-7.07516	-0.09921	-8.12285	0.30554	-8.86813
	0.09869	-7.10928	-0.10222	-8.17394	0.30256	-8.91937
	0.09572	-7.17191	-0.1052	-8.19435	0.29954	-8.98659
	0.09272	-7.20906	-0.10821	-8.25846	0.29654	-9.05141
	0.0897	-7.25169	-0.11117	-8.27946	0.29355	-9.11264
	0.08671	-7.25618	-0.11419	-8.33523	0.29054	-9.18153
	0.08373	-7.30418	-0.11719	-8.36558	0.28755	-9.23718
	0.08069	-7.34541	-0.12018	-8.40838	0.28358	-9.32967
	0.07767	-7.39017	-0.1232	-8.44858	0.27968	-9.41463
	0.07466	-7.40839	-0.12619	-8.4946	0.27668	-9.47779
	0.07164	-7.44631	-0.12916	-8.53345	0.27367	-9.54456
	0.06866	-7.49261	-0.13217	-8.57419	0.27067	-9.60104
	0.06566	-7.53934	-0.13516	-8.61526	0.26767	-9.67688
	0.06267	-7.55429	-0.13815	-8.65397	0.26467	-9.73928
	0.05969	-7.56728	-0.14117	-8.70007	0.26168	-9.79868
	0.05667	-7.64613	-0.14416	-8.74087	0.25867	-9.85642
	0.05369	-7.69809	-0.14716	-8.77891	0.25565	-9.92161
	0.0507	-7.7058	-0.15016	-8.8277	0.25268	-9.98326
	0.04771	-7.72637	-0.1532	-8.8682	0.24968	-10.0501
	0.04468	-7.76522	-0.15619	-8.9088	0.24666	-10.1249
	0.04171	-7.83036	-0.1592	-8.95074	0.24367	-10.1811
	0.0387	-7.82548	-0.16218	-8.99323	0.24069	-10.2425
	0.03575	-7.8385	-0.1652	-9.03868	0.23771	-10.3056
	0.03274	-7.94425	-0.16818	-9.07302	0.23471	-10.367
	0.02971	-7.98429	-0.1712	-9.11669	0.23169	-10.4334
	0.02673	-7.9729	-0.17416	-9.15833	0.2287	-10.5014
	0.02373	-7.99151	-0.17719	-9.21163	0.22569	-10.5725
	0.02072	-8.09106	-0.18017	-9.24669	0.22272	-10.6298
	0.01771	-8.13298	-0.18321	-9.29552	0.21971	-10.7003
	0.01471	-8.13954	-0.18615	-9.32621	0.21669	-10.7616
	0.01173	-8.18392	-0.1892	-9.38017	0.21371	-10.8253
	0.0087	-8.26662	-0.19216	-9.41487	0.21071	-10.8922
	0.00573	-8.29636	-0.19519	-9.46618	0.2077	-10.9639
	0.00273	-8.2998	-0.19819	-9.5032	0.20471	-11.0357
	-0.000333	-8.36252	-0.2012	-9.55666	0.20169	-11.0982
	-0.00329	-8.44027	-0.20418	-9.59043	0.19869	-11.1673
	-0.00632	-8.46526	-0.20719	-9.64105	0.19567	-11.2288
	-0.0093	-8.46963	-0.21181	-9.71322	0.1927	-11.2959
	-0.01231	-8.529	-0.21642	-9.75495	0.18968	-11.3701
	-0.01529	-8.60791	-0.21942	-9.82633	0.1867	-11.433
	-0.01829	-8.61369	-0.22239	-9.8489	0.1837	-11.502
	-0.02127	-8.6306	-0.22541	-9.91817	0.18069	-11.5688
	-0.0243	-8.70068	-0.22842	-9.94227	0.17768	-11.6302
	-0.02731	-8.78542	-0.23146	-10.0102	0.1747	-11.7026
	-0.03028	-8.78065	-0.23445	-10.0292	0.17168	-11.7763
	-0.03326	-8.78793	-0.23743	-10.1009	0.16867	-11.8378
	-0.03626	-8.87218	-0.24046	-10.1239	0.16569	-11.9052
	-0.03928	-8.96076	-0.24345	-10.1882	0.16271	-11.9717
	-0.04224	-8.9659	-0.24644	-10.2096	0.15969	-12.0508
	-0.04527	-8.9652	-0.24944	-10.2862	0.15668	-12.1121
	-0.04827	-9.06088	-0.25244	-10.306	0.15369	-12.1731
	-0.05125	-9.13181	-0.25543	-10.3662	0.1507	-12.255
	-0.05423	-9.13791	-0.25844	-10.3965	0.1477	-12.3119
	-0.05724	-9.16237	-0.26143	-10.4588	0.14471	-12.385
	-0.06023	-9.23413	-0.26445	-10.4856	0.1417	-12.4596
	-0.06326	-9.32956	-0.2674	-10.5545	0.1387	-12.5347
	-0.06621	-9.29292	-0.27041	-10.5797	0.1357	-12.6053
	-0.06921	-9.32131	-0.27342	-10.6453	0.1327	-12.6751
	-0.07225	-9.43445	-0.2764	-10.6731	0.12968	-12.7442
	-0.07527	-9.51417	-0.27941	-10.7397	0.12674	-12.8094
	-0.07825	-9.49104	-0.2824	-10.7709	0.12371	-12.89
	-0.08128	-9.52063	-0.2854	-10.8341	0.12071	-12.9521
	-0.08428	-9.62197	-0.28838	-10.871	0.1177	-13.0163
	-0.08725	-9.67627	-0.29141	-10.9314	0.1147	-13.1091
	-0.09026	-9.6797	-0.29439	-10.9625	0.11171	-13.1669
	-0.09327	-9.70948	-0.29739	-11.0227	0.10873	-13.2343
	-0.09626	-9.82284	-0.30037	-11.0597	0.10572	-13.3186
	-0.10237	-9.90613	-0.3034	-11.1248	0.10271	-13.3932
	-0.10846	-9.93438	-0.30641	-11.1662	0.09972	-13.4529
	-0.11142	-10.0264	-0.30942	-11.2274	0.09672	-13.536
	-0.11443	-10.0101	-0.31243	-11.266	0.09373	-13.6165
	-0.11743	-10.0162	-0.31542	-11.3225	0.09069	-13.6764
	-0.12041	-10.1426	-0.31841	-11.3668	0.08773	-13.7594
	-0.12342	-10.2078	-0.32141	-11.4171	0.08473	-13.8252
	-0.12642	-10.219	-0.32441	-11.4676	0.08173	-13.8929
	-0.12941	-10.2255	-0.32739	-11.5124	0.07875	-13.9752
	-0.13239	-10.319	-0.33042	-11.5722	0.07573	-14.0505
	-0.1354	-10.3876	-0.3334	-11.6132	0.07273	-14.1256
	-0.13841	-10.4036	-0.33641	-11.6723	0.06976	-14.2002
	-0.14138	-10.4306	-0.33941	-11.7158	0.06676	-14.2707
	-0.14441	-10.5589	-0.34242	-11.777	0.06374	-14.3493
	-0.14742	-10.5987	-0.34537	-11.8113	0.06076	-14.4202
	-0.15041	-10.6172	-0.34836	-11.8776	0.05776	-14.4952
	-0.15343	-10.6787	-0.35138	-11.9166	0.05474	-14.5792
	-0.15645	-10.7805	-0.35437	-11.9846	0.05175	-14.6549
	-0.15944	-10.7883	-0.35736	-12.0132	0.04874	-14.7254
	-0.16243	-10.8132	-0.36036	-12.0884	0.04575	-14.7987
	-0.16542	-10.8655	-0.36335	-12.1191	0.04275	-14.8795
	-0.16843	-10.9969	-0.36634	-12.19	0.03977	-14.951
	-0.17142	-11.0373	-0.36935	-12.2313	0.03673	-15.0395
	-0.17441	-10.9878	-0.37234	-12.2961	0.03377	-15.1131
	-0.17742	-11.0856	-0.37533	-12.3278	0.03076	-15.1927
	-0.18044	-11.2045	-0.37834	-12.4096	0.02774	-15.2704
	-0.18342	-11.237	-0.38134	-12.4551	0.02477	-15.3409
	-0.18642	-11.2532	-0.38439	-12.5245	0.02177	-15.4315
	-0.18939	-11.3247	-0.38738	-12.56	0.01878	-15.5049
	-0.19242	-11.4419	-0.39039	-12.6301	0.01577	-15.573
	-0.19543	-11.4796	-0.39338	-12.669	0.01276	-15.6588
	-0.19842	-11.5193	-0.39639	-12.741	0.00978	-15.7437
	-0.20142	-11.5477	-0.39937	-12.7753	0.00678	-15.8193
	-0.20441	-11.633	-0.40237	-12.8525	0.0038	-15.8938
	-0.2074	-11.6932	-0.40538	-12.8896	0.000811	-15.9719
	-0.21039	-11.7289	-0.40837	-12.9631	-0.0022	-16.0672
	-0.2134	-11.7905	-0.41138	-13.0041	-0.00521	-16.1352
	-0.21641	-11.8612	-0.41438	-13.0758	-0.0082	-16.2108
	-0.21937	-11.9188	-0.41738	-13.1253	-0.01121	-16.3007
	-0.22239	-11.9811	-0.42035	-13.1864	-0.01419	-16.3775
	-0.2254	-12.0152	-0.42334	-13.2323	-0.01721	-16.4511
	-0.22842	-12.0974	-0.42634	-13.3012	-0.02019	-16.5405
	-0.23142	-12.1895	-0.42933	-13.3471	-0.02319	-16.6213
	-0.23443	-12.2197	-0.43232	-13.4134	-0.0262	-16.7038
	-0.23744	-12.2783	-0.43533	-13.4691	-0.02918	-16.7831
	-0.24042	-12.3255	-0.43832	-13.5344	-0.03219	-16.8643
	-0.24341	-12.3893	-0.44132	-13.5964	-0.03517	-16.9432
	-0.24643	-12.4903	-0.44432	-13.6498	-0.03818	-17.0371
	-0.24941	-12.4912	-0.4473	-13.7099	-0.04121	-17.1145
	-0.2524	-12.5632	-0.45033	-13.7721	-0.04418	-17.1943
	-0.25542	-12.6322	-0.45331	-13.832	-0.04719	-17.2839
	-0.25841	-12.7268	-0.45632	-13.898	-0.05019	-17.3646
	-0.26139	-12.7611	-0.45935	-13.9634	-0.05317	-17.4436
	-0.26439	-12.8152	-0.46234	-14.0209	-0.05618	-17.5264
	-0.26737	-12.9066	-0.46535	-14.0899	-0.05918	-17.6118
	-0.27038	-12.9692	-0.46835	-14.1584	-0.06218	-17.6997
	-0.27337	-13.0194	-0.47134	-14.2166	-0.06517	-17.7768
	-0.27637	-13.054	-0.47435	-14.2748	-0.06816	-17.8624
	-0.2794	-13.1525	-0.47733	-14.3371	-0.07116	-17.9591
	-0.28237	-13.2033	-0.48033	-14.4013	-0.07415	-18.027
	-0.28536	-13.2586	-0.48334	-14.4745	-0.07716	-18.1171
	-0.28835	-13.3174	-0.48633	-14.5329	-0.08017	-18.2058
	-0.29136	-13.4275	-0.48934	-14.6043	-0.08316	-18.2753
	-0.29435	-13.5115	-0.49233	-14.6695	-0.08616	-18.3711
	-0.29735	-13.5529	-0.49473	-14.7385	-0.08916	-18.462
	-0.30036	-13.6146	-0.49577	-14.6798	-0.09216	-18.5367
	-0.30336	-13.7049	-0.49412	-13.8054	-0.09515	-18.6212
	-0.30638	-13.7864	-0.4911	-13.0138	-0.09814	-18.7282
	-0.3094	-13.8323	-0.48814	-12.368	-0.10114	-18.8076
	-0.3124	-13.8918	-0.48513	-11.8269	-0.10417	-18.8782
	-0.31537	-13.9809	-0.48211	-11.2988	-0.10716	-18.9621
	-0.31839	-14.0721	-0.47914	-10.8475	-0.11017	-19.0613
	-0.32139	-14.11	-0.47614	-10.3879	-0.11316	-19.1406
	-0.32437	-14.1926	-0.47315	-9.99051	-0.11615	-19.2206
	-0.32736	-14.3097	-0.47012	-9.58242	-0.11918	-19.3109
	-0.33037	-14.3594	-0.46715	-9.23683	-0.12218	-19.3957
	-0.33338	-14.3998	-0.46413	-8.86328	-0.12518	-19.4987
	-0.33637	-14.4938	-0.46114	-8.55636	-0.12818	-19.5724
	-0.33937	-14.591	-0.45815	-8.2099	-0.13116	-19.6493
	-0.34235	-14.6601	-0.4551	-7.9264	-0.13418	-19.7445
	-0.34535	-14.6932	-0.45207	-7.61712	-0.13716	-19.84
	-0.34836	-14.807	-0.44913	-7.3647	-0.14017	-19.9198
	-0.35133	-14.9251	-0.44611	-7.08824	-0.14317	-19.9939
	-0.35434	-14.9961	-0.4431	-6.84555	-0.14614	-20.0808
	-0.35733	-14.9957	-0.44012	-6.58631	-0.14914	-20.1927
	-0.36033	-15.1167	-0.43714	-6.37052	-0.15214	-20.2594
	-0.36331	-15.2485	-0.43412	-6.12799	-0.15516	-20.3655
	-0.36633	-15.3002	-0.43114	-5.93058	-0.15816	-20.4437
	-0.36931	-15.3266	-0.42815	-5.71337	-0.16114	-20.5132
	-0.37233	-15.4466	-0.42512	-5.52099	-0.16417	-20.6254
	-0.37532	-15.5645	-0.42212	-5.3228	-0.16717	-20.7036
	-0.37835	-15.625	-0.41917	-5.14506	-0.17014	-20.7677
	-0.38134	-15.6341	-0.41616	-4.96741	-0.17313	-20.8685
	-0.38436	-15.8104	-0.41314	-4.79695	-0.17615	-20.9687
	-0.38735	-15.8707	-0.41017	-4.62733	-0.17915	-21.044
	-0.39035	-15.9343	-0.40554	-4.3607	-0.18215	-21.1367
	-0.39335	-15.9711	-0.40089	-4.16377	-0.18514	-21.2186
	-0.39635	-16.1041	-0.39788	-4.04915	-0.18815	-21.2964
	-0.39934	-16.2542	-0.39488	-3.8777	-0.19113	-21.3932
	-0.40234	-16.2638	-0.39189	-3.77877	-0.19416	-21.472
	-0.40531	-16.3336	-0.38889	-3.61616	-0.19716	-21.5534
	-0.40835	-16.4862	-0.38591	-3.51692	-0.20015	-21.6546
	-0.41134	-16.555	-0.38289	-3.36704	-0.20314	-21.7345
	-0.41434	-16.6265	-0.37986	-3.27174	-0.20614	-21.8259
	-0.41733	-16.6938	-0.37685	-3.12779	-0.20915	-21.9032
	-0.42031	-16.8581	-0.37385	-3.04979	-0.21214	-21.9744
	-0.42333	-16.9763	-0.37086	-2.91817	-0.21516	-22.0863
	-0.42629	-16.991	-0.36786	-2.84095	-0.21813	-22.1657
	-0.4293	-17.0738	-0.36486	-2.7093	-0.22115	-22.2201
	-0.43232	-17.2538	-0.36186	-2.63762	-0.22412	-22.3371
	-0.43531	-17.3254	-0.35888	-2.51466	-0.22712	-22.4134
	-0.43829	-17.3495	-0.35587	-2.45373	-0.23011	-22.4821
	-0.44128	-17.4409	-0.35288	-2.33432	-0.23312	-22.5934
	-0.44429	-17.6204	-0.34988	-2.28007	-0.23611	-22.6687
	-0.4473	-17.7437	-0.34687	-2.15913	-0.23912	-22.7395
	-0.4503	-17.7716	-0.34387	-2.11055	-0.24212	-22.8352
	-0.45329	-17.8596	-0.3409	-2.00227	-0.24513	-22.91
	-0.4563	-18.0425	-0.3379	-1.95183	-0.24811	-22.9971
	-0.45932	-18.1419	-0.3349	-1.85136	-0.25111	-23.1042
	-0.4623	-18.1839	-0.3319	-1.80257	-0.25412	-23.165
	-0.46533	-18.308	-0.3289	-1.70059	-0.25711	-23.2468
	-0.46834	-18.4923	-0.32591	-1.65891	-0.26011	-23.3471
	-0.47131	-18.5662	-0.32291	-1.56142	-0.26311	-23.4196
	-0.47431	-18.5899	-0.31991	-1.52212	-0.26609	-23.4873
	-0.47733	-18.71	-0.3169	-1.43949	-0.26909	-23.5848
	-0.48031	-18.9077	-0.31392	-1.39149	-0.27212	-23.6648
	-0.4833	-18.9883	-0.31093	-1.31093	-0.27511	-23.733
	-0.48632	-19.0455	-0.30792	-1.27512	-0.2781	-23.8388
	-0.4893	-19.1721	-0.30491	-1.1965	-0.28112	-23.9175
	-0.49231	-19.3398	-0.30189	-1.15224	-0.2841	-23.9856
	-0.4947	-19.3797	-0.29889	-1.0895	-0.28712	-24.0826
	-0.49574	-19.456	-0.29589	-1.04979	-0.2901	-24.1588
	-0.49408	-18.2113	-0.2929	-0.97945	-0.2931	-24.2293
	-0.49109	-17.1533	-0.2899	-0.94631	-0.2961	-24.3231
	-0.4881	-16.4031	-0.28689	-0.88044	-0.2991	-24.3894
	-0.48509	-15.6853	-0.28391	-0.84954	-0.30208	-24.4715
	-0.48207	-15.0225	-0.2809	-0.78825	-0.30508	-24.5654
	-0.4791	-14.4522	-0.2779	-0.75144	-0.30809	-24.6284
	-0.4761	-13.9687	-0.27491	-0.69667	-0.31107	-24.7115
	-0.47311	-13.4134	-0.2719	-0.65432	-0.31406	-24.7953
	-0.47011	-12.9158	-0.2689	-0.61064	-0.31705	-24.8658
	-0.46711	-12.4419	-0.2659	-0.57115	-0.32007	-24.9462
	-0.46413	-12.0606	-0.2629	-0.53303	-0.32305	-25.0404
	-0.46113	-11.6089	-0.25992	-0.48818	-0.32604	-25.1064
	-0.45808	-11.1547	-0.25695	-0.45337	-0.32906	-25.1748
	-0.45509	-10.7814	-0.25396	-0.40709	-0.33205	-25.2843
	-0.45212	-10.4439	-0.25093	-0.37877	-0.33505	-25.3471
	-0.44908	-10.091	-0.24792	-0.33232	-0.33806	-25.4206
	-0.44607	-9.74548	-0.24494	-0.31184	-0.34105	-25.5195
	-0.44309	-9.46422	-0.24194	-0.25976	-0.34406	-25.5785
	-0.44009	-9.16905	-0.23896	-0.23697	-0.34705	-25.654
	-0.4371	-8.89253	-0.23596	-0.1885	-0.35005	-25.7478
	-0.4341	-8.54475	-0.23297	-0.17434	-0.35306	-25.8049
	-0.43111	-8.28827	-0.22992	-0.12654	-0.35606	-25.8995
	-0.42811	-8.0947	-0.22691	-0.10544	-0.35907	-25.9738
	-0.42508	-7.78654	-0.22392	-0.05715	-0.36206	-26.0405
	-0.4221	-7.47001	-0.22092	-0.04276	-0.36505	-26.1273
	-0.41912	-7.32932	-0.21791	0.00608	-0.36807	-26.2152
	-0.4161	-7.04187	-0.21491	0.01866	-0.37104	-26.2826
	-0.41312	-6.86228	-0.21192	0.05769	-0.37406	-26.3704
	-0.41013	-6.56812	-0.20892	0.06723	-0.37704	-26.4366
	-0.40713	-6.47041	-0.20592	0.11541	-0.38003	-26.513
	-0.40412	-6.27335	-0.20294	0.12382	-0.38303	-26.6015
	-0.40113	-6.00174	-0.19991	0.16514	-0.386	-26.6941
	-0.39816	-5.76669	-0.19695	0.17627	-0.38904	-26.7698
	-0.39513	-5.67708	-0.19393	0.21603	-0.39202	-26.8264
	-0.39214	-5.50894	-0.19095	0.22303	-0.39502	-26.9448
	-0.38916	-5.30529	-0.1879	0.26687	-0.39803	-27.0155
	-0.38292	-4.84635	-0.18493	0.28007	-0.40104	-27.0725
	-0.37679	-4.53204	-0.18193	0.31562	-0.40405	-27.1894
	-0.37376	-4.3809	-0.17895	0.32271	-0.40703	-27.2686
	-0.37079	-4.26488	-0.17594	0.35907	-0.41004	-27.3346
	-0.36778	-4.14824	-0.17296	0.37117	-0.41303	-27.4358
	-0.36478	-3.96673	-0.16993	0.40628	-0.41603	-27.5169
	-0.36179	-3.82081	-0.16696	0.41452	-0.41903	-27.5936
	-0.35878	-3.7342	-0.16393	0.44975	-0.42201	-27.6987
	-0.35578	-3.63337	-0.16093	0.45837	-0.42502	-27.786
	-0.35281	-3.50143	-0.15795	0.48139	-0.42802	-27.8618
	-0.3498	-3.38632	-0.15495	0.50303	-0.43103	-27.9739
	-0.34681	-3.2705	-0.15197	0.52346	-0.43404	-28.0536
	-0.3438	-3.13307	-0.14891	0.54724	-0.43704	-28.1559
	-0.34083	-3.02075	-0.14591	0.56426	-0.44004	-28.2556
	-0.33785	-2.91682	-0.14292	0.58291	-0.44304	-28.3476
	-0.33481	-2.82738	-0.13992	0.59691	-0.44603	-28.4667
	-0.33183	-2.74313	-0.1369	0.62824	-0.44901	-28.5556
	-0.32882	-2.62294	-0.13392	0.63807	-0.45201	-28.6384
	-0.32582	-2.4719	-0.1309	0.6575	-0.45457	-28.7503
	-0.32284	-2.41206	-0.12795	0.67046	-0.45574	-28.7824
	-0.31983	-2.33229	-0.12496	0.6931	-0.4541	-27.5144
	-0.31685	-2.20131	-0.12194	0.71229	-0.45113	-26.5438
	-0.31385	-2.13524	-0.11892	0.735	-0.44814	-25.8016
	-0.31085	-2.03098	-0.11594	0.74349	-0.44515	-25.1492
	-0.30785	-1.97575	-0.11293	0.76129	-0.44215	-24.5116
	-0.30481	-1.90211	-0.10997	0.774	-0.43913	-23.9172
	-0.30179	-1.80886	-0.10696	0.79479	-0.43613	-23.3679
	-0.2988	-1.72482	-0.10398	0.8055	-0.43314	-22.8361
	-0.29579	-1.61895	-0.10095	0.82847	-0.43015	-22.3146
	-0.29281	-1.60554	-0.09798	0.8394	-0.42712	-21.8085
	-0.28981	-1.54092	-0.09496	0.85996	-0.42414	-21.3443
	-0.2868	-1.45881	-0.09199	0.869	-0.42112	-20.8846
	-0.28383	-1.40043	-0.08897	0.88786	-0.41814	-20.4271
	-0.28083	-1.33376	-0.086	0.9054	-0.41513	-19.9968
	-0.27782	-1.24729	-0.08296	0.92355	-0.41212	-19.5824
	-0.27484	-1.16304	-0.07998	0.93063	-0.40913	-19.162
	-0.27185	-1.13425	-0.07699	0.94965	-0.40614	-18.7646
	-0.26884	-1.06568	-0.07398	0.96379	-0.40315	-18.3848
	-0.26585	-0.96998	-0.07092	0.98745	-0.40014	-18.0054
	-0.26285	-0.90212	-0.06797	0.99267	-0.39714	-17.642
	-0.25987	-0.89342	-0.06493	1.01722	-0.39414	-17.2764
	-0.25685	-0.82844	-0.06196	1.01622	-0.39114	-16.9297
	-0.25385	-0.72547	-0.05898	1.03737	-0.38815	-16.5949
	-0.25086	-0.67295	-0.05595	1.05526	-0.38514	-16.2514
	-0.24786	-0.65702	-0.05298	1.06498	-0.38213	-15.9163
	-0.24487	-0.60035	-0.04995	1.07989	-0.37914	-15.6228
	-0.24186	-0.5211	-0.04696	1.09062	-0.37614	-15.3006
	-0.23886	-0.46095	-0.04396	1.10421	-0.37316	-14.9865
	-0.23588	-0.4519	-0.04097	1.11487	-0.37017	-14.6994
	-0.23287	-0.38637	-0.03796	1.14071	-0.36717	-14.416
	-0.22986	-0.30984	-0.03499	1.14095	-0.36418	-14.1222
	-0.22683	-0.26378	-0.03197	1.1678	-0.36118	-13.8269
	-0.22385	-0.26385	-0.02901	1.16647	-0.35818	-13.5707
	-0.22082	-0.19463	-0.02597	1.19142	-0.35518	-13.2963
	-0.21779	-0.10543	-0.02299	1.197	-0.35217	-13.0148
	-0.21485	-0.09169	-0.01998	1.21927	-0.34919	-12.7759
	-0.21183	-0.08541	-0.01701	1.22419	-0.34616	-12.5133
	-0.20882	-0.01747	-0.01399	1.23946	-0.34317	-12.2684
	-0.20585	0.07671	-0.01101	1.24698	-0.34017	-12.0216
	-0.20286	0.10925	-0.00802	1.26928	-0.33719	-11.7757
	-0.19986	0.10224	-0.005	1.27599	-0.33417	-11.5338
	-0.19683	0.17186	-0.00201	1.30401	-0.33119	-11.3198
	-0.19382	0.23958	0.000985	1.29728	-0.32818	-11.0777
	-0.19087	0.24706	0.00401	1.3282	-0.32519	-10.8544
	-0.18785	0.2357	0.00704	1.32336	-0.32215	-10.6483
	-0.18483	0.31496	0.01	1.35218	-0.3192	-10.4243
	-0.18183	0.40061	0.01301	1.34116	-0.31617	-10.2123
	-0.17885	0.39858	0.01602	1.38206	-0.31318	-10.0095
	-0.17585	0.40706	0.01902	1.369	-0.31019	-9.78967
	-0.17282	0.45793	0.02201	1.40395	-0.30718	-9.59494
	-0.16984	0.51977	0.025	1.39174	-0.30418	-9.4062
	-0.1669	0.51142	0.028	1.42871	-0.3012	-9.20437
	-0.16388	0.52387	0.03099	1.41938	-0.2982	-9.0227
	-0.16086	0.61145	0.03399	1.46326	-0.29522	-8.83711
	-0.15787	0.65183	0.03701	1.44737	-0.29222	-8.63611
	-0.15487	0.63961	0.03998	1.48696	-0.2892	-8.4528
	-0.15185	0.63555	0.04296	1.46557	-0.28624	-8.27419
	-0.1488	0.80309	0.04597	1.51439	-0.28321	-8.09152
	-0.14583	0.79291	0.04897	1.49214	-0.28021	-7.92328
	-0.14283	0.73742	0.05197	1.54201	-0.2772	-7.74357
	-0.13984	0.75158	0.05497	1.51914	-0.27423	-7.57582
	-0.13682	0.83261	0.05798	1.56466	-0.27123	-7.4155
	-0.13385	0.92127	0.06095	1.54296	-0.26821	-7.24976
	-0.13085	0.87537	0.06398	1.59866	-0.26521	-7.08198
	-0.12784	0.89426	0.06698	1.57612	-0.26222	-6.9211
	-0.12484	0.96399	0.06997	1.62152	-0.25921	-6.76542
	-0.12188	0.99964	0.07298	1.59999	-0.25622	-6.61193
	-0.11887	0.96542	0.07595	1.64816	-0.25322	-6.4584
	-0.11587	1.01205	0.07897	1.62534	-0.25021	-6.30554
	-0.11282	1.09968	0.082	1.68267	-0.24722	-6.16147
	-0.10985	1.11023	0.08498	1.65395	-0.24423	-6.01455
	-0.10688	1.0994	0.08799	1.7054	-0.24124	-5.87063
	-0.10388	1.12679	0.09098	1.68045	-0.23822	-5.72155
	-0.1009	1.18566	0.09398	1.73	-0.23523	-5.58023
	-0.09789	1.21267	0.09698	1.7058	-0.23223	-5.44825
	-0.09489	1.19221	0.1	1.76336	-0.22922	-5.31348
	-0.09188	1.23407	0.10298	1.74133	-0.22623	-5.17361
	-0.08889	1.32335	0.106	1.78008	-0.22234	-5.02327
	-0.08591	1.29572	0.10897	1.76764	-0.21839	-4.85604
	-0.08288	1.30009	0.11199	1.80446	-0.21542	-4.72712
	-0.0799	1.3168	0.11496	1.79579	-0.21242	-4.59866
	-0.07688	1.40031	0.11799	1.83295	-0.20942	-4.4688
	-0.07387	1.43879	0.12097	1.82588	-0.20642	-4.35069
	-0.07085	1.3981	0.12399	1.85555	-0.20343	-4.23186
	-0.06786	1.42542	0.12697	1.85025	-0.20044	-4.10865
	-0.06485	1.52211	0.12997	1.88876	-0.19744	-3.99168
	-0.06185	1.50627	0.13297	1.8846	-0.19442	-3.87198
	-0.05886	1.50488	0.13595	1.918	-0.19142	-3.75814
	-0.05585	1.54015	0.13896	1.91056	-0.18842	-3.64509
	-0.05288	1.56469	0.14195	1.94205	-0.18542	-3.53192
	-0.04987	1.56658	0.14496	1.94128	-0.18244	-3.42225
	-0.04685	1.59092	0.14796	1.97364	-0.17944	-3.31328
	-0.04387	1.6268	0.15095	1.97272	-0.17645	-3.19798
	-0.04088	1.66439	0.15396	2.00296	-0.17346	-3.09597
	-0.0379	1.68751	0.15698	2.01276	-0.17043	-2.9918
	-0.03487	1.705	0.16	2.03002	-0.16747	-2.88768
	-0.03188	1.72265	0.163	2.03357	-0.16445	-2.78495
	-0.0289	1.7469	0.16598	2.0595	-0.16145	-2.6751
	-0.02593	1.76698	0.169	2.07414	-0.15846	-2.58443
	-0.0229	1.79735	0.17197	2.08992	-0.15546	-2.48068
	-0.01991	1.80263	0.17498	2.10208	-0.15243	-2.37948
	-0.01693	1.84646	0.17798	2.11985	-0.14946	-2.28881
	-0.01392	1.86603	0.18096	2.13326	-0.14645	-2.19407
	-0.01091	1.8609	0.18396	2.15641	-0.14348	-2.10474
	-0.00791	1.90129	0.18698	2.16323	-0.14048	-2.00851
	-0.00496	1.91846	0.18996	2.18826	-0.13748	-1.91249
	-0.00192	1.95663	0.19297	2.19519	-0.13448	-1.82529
	0.00109	1.96446	0.19594	2.21477	-0.13147	-1.72934
	0.00411	1.97214	0.19896	2.22689	-0.1285	-1.64155
	0.0071	1.9959	0.20194	2.24688	-0.12548	-1.55267
	0.0101	2.03247	0.20494	2.25762	-0.12248	-1.4703
	0.01313	2.1102	0.20794	2.28743	-0.11949	-1.37975
	0.01611	2.03621	0.21095	2.29112	-0.11648	-1.28825
	0.0191	2.08415	0.21392	2.32051	-0.11347	-1.2168
	0.0221	2.11785	0.21694	2.32703	-0.11047	-1.13435
	0.0251	2.11565	0.21992	2.35272	-0.10748	-1.04149
	0.02807	2.12147	0.22293	2.35853	-0.10446	-0.96595
	0.03109	2.16609	0.22592	2.39391	-0.10147	-0.88753
	0.03409	2.20291	0.22892	2.39259	-0.09848	-0.80547
	0.03708	2.20555	0.23193	2.42744	-0.09549	-0.72403
	0.04008	2.21204	0.23495	2.43536	-0.09249	-0.65309
	0.04307	2.23426	0.23797	2.46138	-0.08949	-0.57338
	0.04576	2.29293	0.24096	2.47248	-0.08649	-0.50032
	0.04713	2.37318	0.24396	2.49845	-0.08349	-0.42328
			0.24693	2.49377	-0.08049	-0.34521
			0.24995	2.54016	-0.07747	-0.27425
			0.25292	2.53055	-0.07449	-0.19917
			0.25595	2.58109	-0.0715	-0.13413
			0.25863	2.57967	-0.06849	-0.0581
			0.25995	2.53173	-0.0655	0.01194
					-0.06252	0.07996
					-0.05952	0.15522
					-0.05786	0.19827
					-0.0576	0.18225
					-0.05592	0.23589
					-0.05291	0.29912

## Sheet: Supplementary Figure 1
		data 1	data 2	data 3
	X	Y1	Y2	Y3
Supplementary Figure 1	-5.53914	0.13621	0.10531	0.15579
	-5.51615	0.13781	0.09593	0.16276
	-5.49317	0.13784	0.09543	0.15995
	-5.47019	0.13794	0.09222	0.15685
	-5.44721	0.13565	0.09254	0.15374
	-5.42422	0.13325	0.09179	0.15003
	-5.40124	0.13041	0.09327	0.14631
	-5.37826	0.12834	0.09355	0.1385
	-5.35528	0.12531	0.09495	0.13069
	-5.33229	0.1216	0.09513	0.12643
	-5.30931	0.11683	0.09598	0.12803
	-5.28633	0.11273	0.09557	0.13062
	-5.26334	0.10962	0.09555	0.1332
	-5.24036	0.10848	0.09458	0.12967
	-5.21738	0.10835	0.09419	0.12614
	-5.1944	0.10859	0.09323	0.12322
	-5.17141	0.1075	0.09297	0.12617
	-5.14843	0.10536	0.09232	0.13266
	-5.12545	0.1029	0.09229	0.13916
	-5.10246	0.10207	0.09181	0.14081
	-5.07948	0.10309	0.0919	0.14245
	-5.0565	0.10575	0.09193	0.14116
	-5.03352	0.10861	0.09281	0.13987
	-5.01053	0.11106	0.09344	0.14152
	-4.98755	0.11214	0.09411	0.14316
	-4.96457	0.11195	0.09378	0.14774
	-4.94159	0.11061	0.09321	0.15232
	-4.9186	0.10912	0.09203	0.15644
	-4.89562	0.10751	0.09126	0.16056
	-4.87264	0.10565	0.09058	0.16175
	-4.84965	0.10287	0.09071	0.16294
	-4.82667	0.09987	0.09087	0.16217
	-4.80369	0.09761	0.09122	0.1614
	-4.78071	0.09734	0.09095	0.15769
	-4.75772	0.09885	0.09063	0.15399
	-4.73474	0.10156	0.09	0.14963
	-4.71176	0.10433	0.08975	0.14528
	-4.68877	0.10675	0.08937	0.14386
	-4.66579	0.10828	0.0892	0.14244
	-4.64281	0.10899	0.08869	0.14074
	-4.61983	0.10883	0.08828	0.13905
	-4.59684	0.10833	0.08761	0.13589
	-4.57386	0.10752	0.08726	0.13273
	-4.55088	0.10635	0.08691	0.13253
	-4.5279	0.10421	0.08689	0.13233
	-4.50491	0.10128	0.08661	0.13214
	-4.48193	0.09819	0.0864	0.13194
	-4.45895	0.09636	0.08605	0.1322
	-4.43596	0.09629	0.08628	0.13246
	-4.41298	0.09767	0.0869	0.13566
	-4.39	0.09915	0.0881	0.13885
	-4.36702	0.10014	0.08913	0.14132
	-4.34403	0.10093	0.09004	0.14379
	-4.32105	0.10261	0.09036	0.14626
	-4.29807	0.10529	0.09048	0.14873
	-4.27508	0.10817	0.09007	0.15068
	-4.2521	0.10976	0.08946	0.15263
	-4.22912	0.10957	0.0884	0.15311
	-4.20614	0.10776	0.08744	0.15359
	-4.18315	0.10509	0.08661	0.15019
	-4.16017	0.10214	0.08647	0.14679
	-4.13719	0.09999	0.08662	0.1385
	-4.11421	0.09968	0.087	0.1302
	-4.09122	0.10175	0.08695	0.12598
	-4.06824	0.10494	0.08663	0.12175
	-4.04526	0.10727	0.08588	0.11752
	-4.02227	0.10717	0.08522	0.1133
	-3.99929	0.10507	0.0846	0.10479
	-3.97631	0.10241	0.08441	0.09629
	-3.95333	0.10069	0.08438	0.09854
	-3.93034	0.10011	0.08457	0.1008
	-3.90736	0.10033	0.08454	0.10684
	-3.88438	0.10084	0.08452	0.11289
	-3.86139	0.10179	0.0844	0.11893
	-3.83841	0.10331	0.08449	0.12498
	-3.81543	0.10542	0.08447	0.13179
	-3.79245	0.10772	0.08447	0.1386
	-3.76946	0.11024	0.08421	0.14247
	-3.74648	0.11297	0.08384	0.14634
	-3.7235	0.11572	0.08304	0.14643
	-3.70052	0.11732	0.08216	0.14651
	-3.67753	0.11689	0.08144	0.1466
	-3.65455	0.11464	0.08156	0.14668
	-3.63157	0.11248	0.0823	0.15247
	-3.60858	0.11215	0.08338	0.15826
	-3.5856	0.11381	0.08414	0.15916
	-3.56262	0.11562	0.08478	0.16005
	-3.53964	0.11556	0.08534	0.15377
	-3.51665	0.11288	0.08606	0.14748
	-3.49367	0.10887	0.08649	0.1412
	-3.47069	0.1055	0.08665	0.13491
	-3.4477	0.1041	0.08648	0.13073
	-3.42472	0.10429	0.08652	0.12656
	-3.40174	0.10492	0.08665	0.12385
	-3.37876	0.10525	0.08686	0.12114
	-3.35577	0.10604	0.08669	0.12042
	-3.33279	0.1083	0.08639	0.1197
	-3.30981	0.11202	0.0861	0.11604
	-3.28683	0.11555	0.08627	0.11238
	-3.26384	0.11748	0.08662	0.11074
	-3.24086	0.11782	0.08693	0.1091
	-3.21788	0.11798	0.08659	0.11431
	-3.19489	0.11872	0.08566	0.11952
	-3.17191	0.11944	0.08429	0.12436
	-3.14893	0.11871	0.08317	0.1292
	-3.12595	0.11604	0.08259	0.12915
	-3.10296	0.11229	0.08288	0.1291
	-3.07998	0.10927	0.08367	0.12704
	-3.057	0.10807	0.08488	0.12497
	-3.03401	0.10853	0.08611	0.12584
	-3.01103	0.10906	0.08731	0.1267
	-2.98805	0.10826	0.08805	0.12635
	-2.96507	0.10598	0.08824	0.12599
	-2.94208	0.1036	0.08779	0.1227
	-2.9191	0.10235	0.08723	0.11941
	-2.89612	0.10238	0.08675	0.1161
	-2.87314	0.10286	0.08649	0.11279
	-2.85015	0.10354	0.08601	0.10654
	-2.82717	0.10463	0.08527	0.1003
	-2.80419	0.10618	0.08425	0.09919
	-2.7812	0.10735	0.08336	0.09808
	-2.75822	0.10753	0.08258	0.0999
	-2.73524	0.10689	0.08203	0.10173
	-2.71226	0.10628	0.08156	0.10053
	-2.68927	0.10587	0.08144	0.09932
	-2.66629	0.10518	0.08157	0.10106
	-2.64331	0.10384	0.08188	0.10279
	-2.62032	0.10238	0.08198	0.10611
	-2.59734	0.10163	0.08197	0.10944
	-2.57436	0.10222	0.08197	0.10591
	-2.55138	0.10395	0.08237	0.10239
	-2.52839	0.10626	0.08289	0.0987
	-2.50541	0.10841	0.08327	0.09501
	-2.48243	0.11029	0.08312	0.09818
	-2.45945	0.11237	0.08265	0.10134
	-2.43646	0.11518	0.08203	0.10572
	-2.41348	0.11824	0.08161	0.11011
	-2.3905	0.12051	0.08129	0.1096
	-2.36751	0.12162	0.0812	0.1091
	-2.34453	0.12297	0.08126	0.10853
	-2.32155	0.12632	0.08156	0.10796
	-2.29857	0.13188	0.08187	0.1162
	-2.27558	0.13768	0.08217	0.12443
	-2.2526	0.14141	0.08223	0.12928
	-2.22962	0.14201	0.08206	0.13412
	-2.20663	0.13994	0.08154	0.13016
	-2.18365	0.13598	0.08101	0.1262
	-2.16067	0.13094	0.08076	0.12476
	-2.13769	0.12566	0.08115	0.12332
	-2.1147	0.12119	0.08178	0.12334
	-2.09172	0.11802	0.08229	0.12337
	-2.06874	0.11599	0.08244	0.1252
	-2.04576	0.11459	0.08276	0.12703
	-2.02277	0.11376	0.08355	0.13962
	-1.99979	0.1138	0.08477	0.15221
	-1.97681	0.1151	0.08565	0.15924
	-1.95382	0.11763	0.08586	0.16627
	-1.93084	0.12119	0.0854	0.16058
	-1.90786	0.12522	0.08483	0.15489
	-1.88488	0.12876	0.08432	0.14663
	-1.86189	0.13032	0.08405	0.13837
	-1.83891	0.12892	0.08389	0.13696
	-1.81593	0.12495	0.08386	0.13555
	-1.79295	0.12053	0.08364	0.13842
	-1.76996	0.11796	0.08316	0.14128
	-1.74698	0.11797	0.08236	0.13729
	-1.724	0.11885	0.08165	0.13331
	-1.70101	0.11801	0.08113	0.12712
	-1.67803	0.11416	0.08087	0.12093
	-1.65505	0.1086	0.08066	0.12355
	-1.63207	0.10399	0.08063	0.12617
	-1.60908	0.10233	0.08078	0.1272
	-1.5861	0.10358	0.08123	0.12822
	-1.56312	0.1064	0.08181	0.12436
	-1.54013	0.10941	0.0826	0.1205
	-1.51715	0.11218	0.08348	0.12449
	-1.49417	0.11473	0.08432	0.12848
	-1.47119	0.11692	0.08466	0.13248
	-1.4482	0.11799	0.08443	0.13647
	-1.42522	0.11732	0.08367	0.13202
	-1.40224	0.11499	0.08283	0.12758
	-1.37926	0.11213	0.08196	0.12167
	-1.35627	0.10995	0.08118	0.11575
	-1.33329	0.10903	0.08037	0.11494
	-1.31031	0.10899	0.07976	0.11414
	-1.28732	0.10924	0.0794	0.11822
	-1.26434	0.10924	0.07941	0.1223
	-1.24136	0.10845	0.0796	0.12953
	-1.21838	0.10609	0.07994	0.13676
	-1.19539	0.10193	0.08027	0.13519
	-1.17241	0.09696	0.08065	0.13362
	-1.14943	0.09316	0.08104	0.12826
	-1.12644	0.09171	0.08159	0.12289
	-1.10346	0.09207	0.08219	0.12047
	-1.08048	0.09256	0.08288	0.11804
	-1.0575	0.09238	0.08346	0.11895
	-1.03451	0.09209	0.08397	0.11986
	-1.01153	0.09279	0.08433	0.11588
	-0.98855	0.09465	0.08463	0.1119
	-0.96557	0.097	0.08481	0.10633
	-0.94258	0.09884	0.08513	0.10076
	-0.9196	0.09958	0.08562	0.09813
	-0.89662	0.099	0.08627	0.09549
	-0.87363	0.09755	0.08659	0.09698
	-0.85065	0.09625	0.08626	0.09848
	-0.82767	0.09641	0.08525	0.10486
	-0.80469	0.09844	0.08413	0.11124
	-0.7817	0.10159	0.08325	0.10953
	-0.75872	0.10421	0.08258	0.10781
	-0.73574	0.10504	0.08167	0.10609
	-0.71276	0.1038	0.08048	0.10437
	-0.68977	0.10127	0.0794	0.11103
	-0.66679	0.09861	0.07913	0.11769
	-0.64381	0.09696	0.07965	0.12582
	-0.62082	0.09692	0.08052	0.13394
	-0.59784	0.0986	0.08102	0.1377
	-0.57486	0.10146	0.08113	0.14145
	-0.55188	0.10485	0.08118	0.13836
	-0.52889	0.10814	0.08163	0.13526
	-0.50591	0.11096	0.0823	0.13507
	-0.48293	0.11266	0.08287	0.13488
	-0.45994	0.11233	0.08305	0.14546
	-0.43696	0.10938	0.08315	0.15603
	-0.41398	0.10475	0.08337	0.16733
	-0.391	0.10069	0.08373	0.17864
	-0.36801	0.09937	0.08374	0.18505
	-0.34503	0.10093	0.08336	0.19147
	-0.32205	0.10358	0.08297	0.18999
	-0.29907	0.10527	0.08333	0.18852
	-0.27608	0.10546	0.08448	0.18411
	-0.2531	0.10508	0.08583	0.1797
	-0.23012	0.10535	0.08643	0.17462
	-0.20713	0.10658	0.08599	0.16954
	-0.18415	0.10827	0.08486	0.16446
	-0.16117	0.10951	0.08378	0.15938
	-0.13819	0.10972	0.08312	0.15207
	-0.1152	0.10889	0.08302	0.14476
	-0.09222	0.10771	0.08332	0.13256
	-0.06924	0.107	0.08402	0.12035
	-0.04625	0.10729	0.08489	0.11549
	-0.02327	0.10847	0.08577	0.11062
	-0.000288491	0.11015	0.08635	0.11456
	0.02269	0.11174	0.08673	0.1185
	0.04568	0.11245	0.08696	0.12906
	0.06866	0.1115	0.08714	0.13962
	0.09164	0.10882	0.08701	0.15019
	0.11463	0.1053	0.08652	0.16075
	0.13761	0.10234	0.08577	0.16514
	0.16059	0.10076	0.08521	0.16953
	0.18357	0.10047	0.08497	0.16707
	0.20656	0.10078	0.08499	0.16461
	0.22954	0.10119	0.08495	0.15408
	0.25252	0.10153	0.08483	0.14355
	0.27551	0.10213	0.08461	0.13987
	0.29849	0.10344	0.08435	0.13619
	0.32147	0.10563	0.08379	0.14327
	0.34445	0.10796	0.08293	0.15035
	0.36744	0.10916	0.08184	0.15253
	0.39042	0.10847	0.08088	0.15472
	0.4134	0.10666	0.08019	0.15381
	0.43638	0.10546	0.07984	0.15291
	0.45937	0.10615	0.0797	0.14906
	0.48235	0.10831	0.0798	0.14522
	0.50533	0.11031	0.07993	0.1404
	0.52831	0.11067	0.0799	0.13558
	0.5513	0.10932	0.07948	0.13761
	0.57428	0.10744	0.07891	0.13963
	0.59726	0.10638	0.07861	0.14129
	0.62025	0.10651	0.07903	0.14296
	0.64323	0.10727	0.08011	0.14168
	0.66621	0.10788	0.08147	0.14041
	0.6892	0.10824	0.08247	0.1417
	0.71218	0.10859	0.08278	0.14299
	0.73516	0.10905	0.08225	0.14135
	0.75814	0.1094	0.0812	0.13971
	0.78113	0.10961	0.08007	0.13678
	0.80411	0.10997	0.07948	0.13386
	0.82709	0.11064	0.07966	0.13973
	0.85007	0.11101	0.08053	0.14561
	0.87306	0.11027	0.08152	0.14892
	0.89604	0.10828	0.08222	0.15223
	0.91902	0.10614	0.08237	0.14869
	0.942	0.10524	0.08221	0.14515
	0.96499	0.10611	0.08195	0.13568
	0.98797	0.10809	0.08182	0.12621
	1.01095	0.11022	0.08171	0.12359
	1.03394	0.11214	0.08165	0.12097
	1.05692	0.11421	0.08162	0.12737
	1.0799	0.11643	0.0818	0.13377
	1.10288	0.11797	0.08214	0.13869
	1.12587	0.1176	0.08253	0.14362
	1.14885	0.11507	0.08266	0.14466
	1.17183	0.1115	0.08251	0.14569
	1.19482	0.1085	0.0821	0.14673
	1.2178	0.10663	0.08168	0.14777
	1.24078	0.10507	0.08126	0.14504
	1.26376	0.10281	0.08094	0.14232
	1.28675	0.10023	0.08067	0.12883
	1.30973	0.09904	0.08052	0.11535
	1.33271	0.10062	0.0804	0.10614
	1.3557	0.10433	0.0803	0.09694
	1.37868	0.10807	0.08014	0.10045
	1.40166	0.11029	0.08007	0.10396
	1.42464	0.11146	0.08017	0.1131
	1.44763	0.11304	0.08056	0.12223
	1.47061	0.1154	0.08112	0.12648
	1.49359	0.11702	0.08178	0.13072
	1.51657	0.11621	0.08237	0.12417
	1.53956	0.11304	0.08291	0.11761
	1.56254	0.10948	0.08328	0.11399
	1.58552	0.10747	0.08339	0.11037
	1.60851	0.10741	0.0831	0.11228
	1.63149	0.10824	0.08254	0.1142
	1.65447	0.10869	0.08184	0.11464
	1.67745	0.10798	0.08117	0.11509
	1.70044	0.10608	0.08042	0.11972
	1.72342	0.10347	0.07952	0.12435
	1.7464	0.10105	0.07846	0.12214
	1.76939	0.0997	0.07755	0.11992
	1.79237	0.09983	0.07706	0.11193
	1.81535	0.10098	0.07716	0.10394
	1.83833	0.10219	0.07767	0.10475
	1.86132	0.1025	0.0783	0.10556
	1.8843	0.1015	0.07863	0.11093
	1.90728	0.09942	0.07848	0.11629
	1.93026	0.09708	0.07791	0.11481
	1.95325	0.09544	0.07743	0.11332
	1.97623	0.09503	0.07738	0.10854
	1.99921	0.09566	0.07785	0.10375
	2.0222	0.0968	0.07833	0.10581
	2.04518	0.09808	0.07841	0.10787
	2.06816	0.09968	0.07798	0.11067
	2.09114	0.10205	0.0775	0.11346
	2.11413	0.10538	0.07741	0.11332
	2.13711	0.1089	0.07789	0.11318
	2.16009	0.11114	0.07853	0.11311
	2.18308	0.11077	0.07893	0.11303
	2.20606	0.10789	0.07892	0.11295
	2.22904	0.10417	0.07884	0.11287
	2.25202	0.10169	0.079	0.10942
	2.27501	0.10128	0.07953	0.10597
	2.29799	0.10216	0.08007	0.10545
	2.32097	0.10289	0.08029	0.10494
	2.34395	0.10276	0.08	0.11148
	2.36694	0.10205	0.07941	0.11803
	2.38992	0.10149	0.07871	0.12311
	2.4129	0.10164	0.07822	0.12819
	2.43589	0.10287	0.07805	0.13094
	2.45887	0.10517	0.07833	0.1337
	2.48185	0.10801	0.07894	0.13352
	2.50483	0.11014	0.07978	0.13334
	2.52782	0.11029	0.0807	0.13224
	2.5508	0.10808	0.08166	0.13114
	2.57378	0.10451	0.08239	0.13298
	2.59677	0.10125	0.08273	0.13482
	2.61975	0.09949	0.08259	0.13689
	2.64273	0.09936	0.08237	0.13895
	2.66571	0.10045	0.08236	0.13955
	2.6887	0.1024	0.08262	0.14015
	2.71168	0.10499	0.08271	0.13761
	2.73466	0.10763	0.08235	0.13506
	2.75764	0.10929	0.08152	0.12957
	2.78063	0.10914	0.08071	0.12409
	2.80361	0.10734	0.08032	0.12371
	2.82659	0.10484	0.08061	0.12333
	2.84958	0.1025	0.08134	0.12002
	2.87256	0.10033	0.0821	0.11671
	2.89554	0.09795	0.08243	0.10777
	2.91852	0.09536	0.08243	0.09883
	2.94151	0.09337	0.08256	0.09479
	2.96449	0.09277	0.08322	0.09074
	2.98747	0.09362	0.08409	0.0915
	3.01046	0.09515	0.08446	0.09226
	3.03344	0.09661	0.08386	0.09791
	3.05642	0.09768	0.08268	0.10356
	3.0794	0.09844	0.08156	0.11083
	3.10239	0.09904	0.08082	0.11811
	3.12537	0.09984	0.08009	0.12049
	3.14835	0.10143	0.07904	0.12287
	3.17133	0.10418	0.07774	0.12494
	3.19432	0.10765	0.07668	0.12702
	3.2173	0.11066	0.07608	0.13056
	3.24028	0.11225	0.07584	0.1341
	3.26327	0.11244	0.07558	0.13382
	3.28625	0.11193	0.07523	0.13354
	3.30923	0.11121	0.07489	0.13033
	3.33221	0.11024	0.07485	0.12712
	3.3552	0.10903	0.07515	0.12451
	3.37818	0.10813	0.07579	0.1219
	3.40116	0.10834	0.07649	0.12418
	3.42415	0.10979	0.07705	0.12646
	3.44713	0.11166	0.07727	0.12721
	3.47011	0.11274	0.07725	0.12796
	3.49309	0.11234	0.07718	0.12872
	3.51608	0.11045	0.07737	0.12947
	3.53906	0.10743	0.07782	0.12879
	3.56204	0.10355	0.07844	0.1281
	3.58502	0.09913	0.07909	0.12253
	3.60801	0.09466	0.07992	0.11695
	3.63099	0.09073	0.08104	0.11627
	3.65397	0.08746	0.08244	0.11558
	3.67696	0.08459	0.08371	0.1149
	3.69994	0.08175	0.08454	0.11422
	3.72292	0.07898	0.08473	0.11041
	3.7459	0.07639	0.08435	0.1066
	3.76889	0.07411	0.08336	0.10964
	3.79187	0.07239	0.08197	0.11268
	3.81485	0.07197	0.08053	0.11618
	3.83784	0.07363	0.07964	0.11968
	3.86082	0.07753	0.07953	0.12171
	3.8838	0.08293	0.07998	0.12374
	3.90678	0.08878	0.08042	0.12008
	3.92977	0.09404	0.0806	0.11643
	3.95275	0.09776	0.08065	0.10984
	3.97573	0.09903	0.0809	0.10325
	3.99871	0.09754	0.08138	0.10424
	4.0217	0.09397	0.0818	0.10523
	4.04468	0.08965	0.0817	0.10916
	4.06766	0.08574	0.08089	0.11308
	4.09065	0.08313	0.07955	0.12157
	4.11363	0.08261	0.07835	0.13005
	4.13661	0.0849	0.07788	0.14
	4.15959	0.0898	0.07841	0.14994
	4.18258	0.0959	0.07952	0.14678
	4.20556	0.10121	0.08056	0.14361
	4.22854	0.1045	0.08099	0.14045
	4.25153	0.1059	0.08082	0.13728
	4.27451	0.10648	0.08028	0.13488
	4.29749	0.10693	0.07971	0.13248
	4.32047	0.10696	0.07927	0.13008
	4.34346	0.10584	0.07906	0.12767
	4.36644	0.10366	0.07898	0.12796
	4.38942	0.10179	0.07899	0.12825
	4.4124	0.10184	0.07895	0.12854
	4.43539	0.10398	0.07889	0.12883
	4.45837	0.10671	0.07885	0.13777
	4.48135	0.10807	0.07906	0.1467
	4.50434	0.10715	0.07961	0.15564
	4.52732	0.10427	0.08047	0.16458
	4.5503	0.10038	0.08129	0.16597
	4.57328	0.09672	0.08176	0.16735
	4.59627	0.09476	0.08171	0.16189
	4.61925	0.09558	0.08137	0.15643
	4.64223	0.09911	0.08099	0.1514
	4.66522	0.1039	0.08059	0.14637
	4.6882	0.10826	0.07982	0.1428
	4.71118	0.11129	0.07847	0.13924
	4.73416	0.11334	0.0767	0.13417
	4.75715	0.11538	0.07506	0.12911
	4.78013	0.1181	0.07391	0.12698
	4.80311	0.12102	0.07343	0.12485
	4.82609	0.12252	0.07351	0.11739
	4.84908	0.1208	0.07405	0.10993
	4.87206	0.11554	0.07468	0.1054
	4.89504	0.10836	0.07504	0.10087
	4.91803	0.10169	0.07492	0.10004
	4.94101	0.09684	0.07468	0.09921
	4.96399	0.09369	0.07474	0.09692
	4.98697	0.09176	0.07532	0.09462
	5.00996	0.09121	0.07609	0.09608
	5.03294	0.09212	0.0767	0.09755
	5.05592	0.09358	0.07695	0.10195
	5.0789	0.09405	0.07691	0.10634
	5.10189	0.09327	0.07665	0.10903
	5.12487	0.093	0.07636	0.11172
	5.14785	0.09548	0.07624	0.11147
	5.17084	0.10096	0.07648	0.11122
	5.19382	0.10728	0.07698	0.11704
	5.2168	0.11201	0.07757	0.12286
	5.23978	0.11475	0.07805	0.13015
	5.26277	0.11683	0.07834	0.13743
	5.28575	0.11909	0.07826	0.1379
	5.30873	0.12055	0.07771	0.13837
	5.33172	0.11975	0.07668	0.13395
	5.3547	0.11657	0.07555	0.12953
	5.37768	0.11265	0.07461	0.12263
	5.40066	0.10971	0.07398	0.11574
	5.42365	0.10832	0.07348	0.10884
	5.44663	0.10782	0.07304	0.10194
	5.46961	0.10729	0.07273	0.10122
	5.49259	0.1062	0.07268	0.1005
	5.51558	0.10471	0.07276	0.10662
	5.53856	0.10352	0.07286	0.11275
	5.56154	0.10317	0.073	0.11779
	5.58453	0.10293	0.07357	0.12283
	5.60751	0.10101	0.07484	0.12493
	5.63049	0.09637	0.0767	0.12704
	5.65347	0.0905	0.07848	0.13122
	5.67646	0.08641	0.07944	0.13541
	5.69944	0.08576	0.07917	0.1347
	5.72242	0.08713	0.07797	0.13399
	5.74541	0.08792	0.07647	0.13442
	5.76839	0.0873	0.07528	0.13484
	5.79137	0.08683	0.07452	0.14211
	5.81435	0.08829	0.074	0.14939
	5.83734	0.09169	0.0735	0.15005
	5.86032	0.09548	0.07312	0.15072
	5.8833	0.0982	0.07308	0.14259
	5.90628	0.09917	0.07354	0.13445
	5.92927	0.09841	0.07421	0.13332
	5.95225	0.09644	0.07478	0.13219
	5.97523	0.09448	0.07513	0.134
	5.99822	0.09399	0.07555	0.13581
	6.0212	0.09569	0.07632	0.13422
	6.04418	0.0989	0.07746	0.13263
	6.06716	0.10234	0.07859	0.12958
	6.09015	0.10529	0.07938	0.12652
	6.11313	0.10791	0.07972	0.12664
	6.13611	0.11036	0.07975	0.12677
	6.1591	0.1119	0.07951	0.12983
	6.18208	0.11105	0.07904	0.13289
	6.20506	0.10695	0.07836	0.13494
	6.22804	0.10052	0.07772	0.13699
	6.25103	0.09424	0.07738	0.1361
	6.27401	0.09056	0.07745	0.13522
	6.29699	0.09045	0.07771	0.13215
	6.31997	0.09309	0.07785	0.12908
	6.34296	0.09676	0.07761	0.12307
	6.36594	0.09964	0.07709	0.11707
	6.38892	0.10051	0.07645	0.111
	6.41191	0.09928	0.07589	0.10493
	6.43489	0.09723	0.07546	0.10376
	6.45787	0.09605	0.07526	0.10258
	6.48085	0.09628	0.07532	0.1048
	6.50384	0.09679	0.07562	0.10702
	6.52682	0.09639	0.07593	0.10924
	6.5498	0.09549	0.07604	0.11146
	6.57279	0.09575	0.07588	0.10606
	6.59577	0.09818	0.07573	0.10067
	6.61875	0.10205	0.07585	0.09381
	6.64173	0.1058	0.07627	0.08695
	6.66472	0.10838	0.07672	0.08989
	6.6877	0.10923	0.07701	0.09283
	6.71068	0.10801	0.0771	0.10067
	6.73366	0.10485	0.07713	0.1085
	6.75665	0.10101	0.07712	0.11239
	6.77963	0.09808	0.07715	0.11628
	6.80261	0.09665	0.07734	0.11332
	6.8256	0.09591	0.07788	0.11036
	6.84858	0.09504	0.07866	0.10545
	6.87156	0.09413	0.07937	0.10054
	6.89454	0.09372	0.07962	0.09856
	6.91753	0.09359	0.07939	0.09658
	6.94051	0.09289	0.07877	0.09934
	6.96349	0.09109	0.07795	0.10209
	6.98648	0.08844	0.07699	0.10779
	7.00946	0.08554	0.0761	0.11348
	7.03244	0.08311	0.07551	0.11496
	7.05542	0.08203	0.07542	0.11645
	7.07841	0.08294	0.07572	0.11646
	7.10139	0.08528	0.07619	0.11648
	7.12437	0.08733	0.07654	0.11848
	7.14735	0.08762	0.07662	0.12048
	7.17034	0.08637	0.07637	0.11759
	7.19332	0.08485	0.07583	0.1147
	7.2163	0.08365	0.07506	0.11163
	7.23929	0.08195	0.0742	0.10856
	7.26227	0.07906	0.0734	0.11234
	7.28525	0.07594	0.07295	0.11611
	7.30823	0.07475	0.07306	0.1194
	7.33122	0.07676	0.07373	0.12268
	7.3542	0.08116	0.07461	0.12304
	7.37718	0.08577	0.07534	0.12339
	7.40017	0.08876	0.0758	0.12347
	7.42315	0.08958	0.07627	0.12354
	7.44613	0.08897	0.07696	0.12069
	7.46911	0.08842	0.07779	0.11783
	7.4921	0.08945	0.07837	0.11583
	7.51508	0.09249	0.07845	0.11383
	7.53806	0.0963	0.0781	0.11868
	7.56104	0.09875	0.07768	0.12352
	7.58403	0.09872	0.0774	0.13021
	7.60701	0.09702	0.07732	0.13689
	7.62999	0.09518	0.07733	0.13672
	7.65298	0.09352	0.07751	0.13655
	7.67596	0.09093	0.07787	0.13284
	7.69894	0.08657	0.07839	0.12913
	7.72192	0.08133	0.07879	0.12053
	7.74491	0.0771	0.07895	0.11192
	7.76789	0.07505	0.07893	0.10502
	7.79087	0.07483	0.07892	0.09811
	7.81386	0.07562	0.07888	0.09805
	7.83684	0.07722	0.07862	0.09799
	7.85982	0.07998	0.07803	0.09714
	7.8828	0.0838	0.0774	0.09628
	7.90579	0.08758	0.07706	0.09543
	7.92877	0.08982	0.07714	0.09457
	7.95175	0.08987	0.07734	0.09979
	7.97473	0.0885	0.07726	0.105
	7.99772	0.08745	0.07661	0.11315
	8.0207	0.0881	0.07548	0.1213
	8.04368	0.09059	0.07419	0.12645
	8.06667	0.09373	0.07326	0.13161
	8.08965	0.09606	0.07298	0.12991
	8.11263	0.09687	0.07336	0.12822
	8.13561	0.09658	0.07407	0.12801
	8.1586	0.09618	0.07481	0.12781
	8.18158	0.09629	0.07539	0.13446
	8.20456	0.09659	0.07571	0.1411
	8.22755	0.0963	0.07564	0.14622
	8.25053	0.09494	0.07529	0.15133
	8.27351	0.09279	0.07495	0.15156
	8.29649	0.09045	0.07508	0.15179
	8.31948	0.08834	0.07574	0.15242
	8.34246	0.08674	0.07662	0.15306
	8.36544	0.08619	0.07712	0.1537
	8.38842	0.08703	0.07689	0.15434
	8.41141	0.08881	0.0759	0.15021
	8.43439	0.09043	0.07454	0.14608
	8.45737	0.09136	0.07326	0.13901
	8.48036	0.09233	0.07249	0.13195
	8.50334	0.09435	0.07228	0.12938
	8.52632	0.0973	0.07261	0.12682
	8.5493	0.09997	0.0734	0.12425
	8.57229	0.10147	0.07461	0.12169
	8.59527	0.10199	0.07594	0.12114
	8.61825	0.10203	0.07696	0.1206
	8.64124	0.1015	0.07741	0.12005
	8.66422	0.10004	0.07753	0.1195
	8.6872	0.09791	0.07773	0.11892
	8.71018	0.09604	0.07815	0.11834
	8.73317	0.09518	0.07846	0.11775
	8.75615	0.09534	0.07839	0.11717
	8.77913	0.0962	0.07791	0.12013
	8.80211	0.09751	0.07724	0.12309
	8.8251	0.09904	0.07651	0.12116
	8.84808	0.10027	0.07586	0.11923
	8.87106	0.10057	0.07546	0.11874
	8.89405	0.09952	0.07543	0.11825
	8.91703	0.09711	0.07541	0.1246
	8.94001	0.0939	0.07493	0.13096
	8.96299	0.09124	0.07391	0.13243
	8.98598	0.09093	0.073	0.13389
	9.00896	0.09398	0.07287	0.13536
	9.03194	0.09922	0.07358	0.13682
	9.05493	0.10376	0.07454	0.13918
	9.07791	0.1052	0.07526	0.14154
	9.10089	0.10347	0.07568	0.1439
	9.12387	0.1003	0.07605	0.14626
	9.14686	0.09719	0.07644	0.15125
	9.16984	0.09433	0.07684	0.15624
	9.19282	0.09148	0.0772	0.16123
	9.2158	0.08888	0.07751	0.16621
	9.23879	0.08698	0.07755	0.16394
	9.26177	0.08553	0.07715	0.16167
	9.28475	0.08396	0.07636	0.1506
	9.30774	0.08247	0.07562	0.13952
	9.33072	0.08208	0.07534	0.13278
	9.3537	0.08316	0.0757	0.12605
	9.37668	0.08449	0.07651	0.12812
	9.39967	0.08439	0.07748	0.13019
	9.42265	0.08274	0.07823	0.13269
	9.44563	0.08116	0.07851	0.13518
	9.46862	0.08141	0.07827	0.13279
	9.4916	0.08378	0.07774	0.13039
	9.51458	0.08741	0.07717	0.1258
	9.53756	0.09154	0.0768	0.1212
	9.56055	0.09605	0.07669	0.10976
	9.58353	0.10099	0.07695	0.09832
	9.60651	0.10606	0.07758	0.09182
	9.62949	0.11055	0.07847	0.08532
	9.65248	0.11368	0.07922	0.08175
	9.67546	0.11478	0.07946	0.07819
	9.69844	0.11364	0.07899	0.07628
	9.72143	0.11068	0.0781	0.07436
	9.74441	0.10701	0.07728	0.07929
	9.76739	0.10393	0.07694	0.08423
	9.79037	0.10239	0.07713	0.0909
	9.81336	0.10252	0.07765	0.09758
	9.83634	0.10357	0.07816	0.10425
	9.85932	0.10425	0.0784	0.11093
	9.88231	0.10356	0.07822	0.12011
	9.90529	0.10143	0.07767	0.12929
	9.92827	0.09847	0.07702	0.13554
	9.95125	0.09511	0.07664	0.14179
	9.97424	0.09129	0.0767	0.13956
	9.99722	0.08721	0.07705	0.13733
	10.0202	0.0842	0.0773	0.13022
	10.0432	0.08391	0.07722	0.1231
	10.0662	0.0864	0.07683	0.11653
	10.0892	0.08935	0.07643	0.10996
	10.1121	0.08999	0.07621	0.10828
	10.1351	0.08768	0.07612	0.1066
	10.1581	0.0846	0.07574	0.10535
	10.1811	0.08348	0.07474	0.1041
	10.2041	0.08533	0.07325	0.10286
	10.227	0.08899	0.07207	0.10161
	10.25	0.0927	0.07188	0.1014
	10.273	0.09548	0.07266	0.10119
	10.296	0.09715	0.07355	0.10098
	10.319	0.09761	0.0738	0.10077
	10.342	0.09659	0.07339	0.10265
	10.3649	0.09377	0.07293	0.10454
	10.3879	0.08936	0.07279	0.10643
	10.4109	0.08447	0.07289	0.10832
	10.4339	0.08104	0.07302	0.10923
	10.4569	0.08078	0.07335	0.11013
	10.4799	0.08396	0.07408	0.1042
	10.5028	0.08888	0.07507	0.09826
	10.5258	0.09304	0.07573	0.09156
	10.5488	0.09488	0.0757	0.08485
	10.5718	0.09461	0.07507	0.08304
	10.5948	0.09355	0.07428	0.08123
	10.6178	0.09314	0.07365	0.08315
	10.6407	0.09411	0.07336	0.08507
	10.6637	0.09616	0.07339	0.08992
	10.6867	0.09788	0.07366	0.09477
	10.7097	0.0976	0.0739	0.10219
	10.7327	0.09479	0.07385	0.1096
	10.7557	0.09088	0.07345	0.11701
	10.7786	0.08814	0.07298	0.12443
	10.8016	0.08769	0.07267	0.11839
	10.8246	0.08874	0.07254	0.11235
	10.8476	0.08979	0.0724	0.10631
	10.8706	0.09006	0.07225	0.10028
	10.8935	0.08975	0.07229	0.10879
	10.9165	0.08901	0.07276	0.1173
	10.9395	0.08758	0.0735	0.12288
	10.9625	0.08536	0.07421	0.12846
	10.9855	0.08317	0.07465	0.12481
	11.0085	0.08237	0.07487	0.12116
	11.0314	0.0838	0.07489	0.12044
	11.0544	0.08696	0.07459	0.11972
	11.0774	0.09037	0.07383	0.12011
	11.1004	0.09254	0.07286	0.12051
	11.1234	0.09289	0.07204	0.11796
	11.1464	0.09186	0.07164	0.11542
	11.1693	0.09066	0.0715	0.11276
	11.1923	0.09064	0.07141	0.1101
	11.2153	0.09266	0.07138	0.11624
	11.2383	0.09642	0.07164	0.12238
	11.2613	0.10052	0.07231	0.12989
	11.2843	0.10335	0.07326	0.13741
	11.3072	0.10433	0.07421	0.14199
	11.3302	0.10406	0.07495	0.14657
	11.3532	0.10331	0.07526	0.14565
	11.3762	0.10202	0.07508	0.14473
	11.3992	0.09986	0.07447	0.13696
	11.4222	0.09736	0.0737	0.12919
	11.4451	0.09604	0.07297	0.12191
	11.4681	0.09703	0.07239	0.11462
	11.4911	0.09979	0.07197	0.11418
	11.5141	0.10268	0.07197	0.11374
	11.5371	0.10451	0.07266	0.1163
	11.56	0.10534	0.074	0.11885
	11.583	0.10596	0.07548	0.12141
	11.606	0.10669	0.0764	0.12397
	11.629	0.10721	0.07628	0.12527
	11.652	0.10688	0.07519	0.12657
	11.675	0.1055	0.07362	0.12299
	11.6979	0.10341	0.07233	0.1194
	11.7209	0.10125	0.07195	0.11342
	11.7439	0.09942	0.07266	0.10745
	11.7669	0.09791	0.074	0.09659
	11.7899	0.09659	0.07522	0.08572
	11.8129	0.09564	0.0757	0.07777
	11.8358	0.0953	0.07534	0.06982
	11.8588	0.09554	0.0744	0.07262
	11.8818	0.09583	0.07343	0.07543
	11.9048	0.09579	0.07295	0.07995
	11.9278	0.09559	0.07319	0.08447
	11.9508	0.09584	0.07378	0.09583
	11.9737	0.09694	0.07405	0.1072
	11.9967	0.09875	0.07357	0.11536
	12.0197	0.10055	0.07266	0.12351
	12.0427	0.10149	0.07197	0.12287
	12.0657	0.10103	0.07179	0.12222
	12.0887	0.09944	0.07171	0.11888
	12.1116	0.09758	0.07122	0.11554
	12.1346	0.09628	0.07029	0.1122
	12.1576	0.09566	0.06941	0.10887
	12.1806	0.09545	0.06899	0.10693
	12.2036	0.09557	0.06905	0.10499
	12.2265	0.09616	0.06926	0.10305
	12.2495	0.09694	0.06947	0.10111
	12.2725	0.09718	0.0697	0.09605
	12.2955	0.09635	0.06999	0.09099
	12.3185	0.09489	0.07023	0.09278
	12.3415	0.09356	0.07032	0.09457
	12.3644	0.09247	0.07025	0.09787
	12.3874	0.09079	0.07024	0.10117
	12.4104	0.08787	0.07049	0.10446
	12.4334	0.08418	0.07108	0.10776
	12.4564	0.08096	0.07183	0.11277
	12.4794	0.07903	0.07248	0.11777
	12.5023	0.07814	0.07279	0.11985
	12.5253	0.07751	0.07277	0.12192
	12.5483	0.07676	0.07266	0.11821
	12.5713	0.07614	0.07272	0.11449
	12.5943	0.07591	0.07294	0.11078
	12.6173	0.07587	0.07307	0.10706
	12.6402	0.07568	0.07286	0.10512
	12.6632	0.07547	0.07244	0.10318
	12.6862	0.07592	0.07213	0.10613
	12.7092	0.07733	0.07225	0.10908
	12.7322	0.079	0.07277	0.11459
	12.7552	0.07975	0.07346	0.1201
	12.7781	0.07934	0.07408	0.11876
	12.8011	0.0789	0.07446	0.11743
	12.8241	0.07988	0.07447	0.11548
	12.8471	0.08245	0.07419	0.11353
	12.8701	0.08541	0.07395	0.10864
	12.893	0.08762	0.07424	0.10376
	12.916	0.0893	0.07505	0.10152
	12.939	0.0915	0.07587	0.09928
	12.962	0.09445	0.07598	0.09998
	12.985	0.0967	0.07527	0.10067
	13.008	0.09643	0.07429	0.09978
	13.0309	0.09331	0.07371	0.09889
	13.0539	0.08909	0.07358	0.10484
	13.0769	0.08615	0.07348	0.11079
	13.0999	0.08581	0.07294	0.11201
	13.1229	0.08784	0.0721	0.11322
	13.1459	0.0912	0.0714	0.10563
	13.1688	0.09464	0.07125	0.09804
	13.1918	0.09702	0.07166	0.09498
	13.2148	0.09758	0.07242	0.09192
	13.2378	0.09651	0.0732	0.0957
	13.2608	0.09482	0.07376	0.09948
	13.2838	0.09346	0.07386	0.10536
	13.3067	0.09259	0.07348	0.11125
	13.3297	0.09198	0.07286	0.11419
	13.3527	0.09181	0.07238	0.11714
	13.3757	0.09267	0.07216	0.11801
	13.3987	0.0945	0.07197	0.11888
	13.4217	0.09622	0.07149	0.11486
	13.4446	0.09674	0.0708	0.11084
	13.4676	0.0964	0.07038	0.10189
	13.4906	0.09694	0.07064	0.09295
	13.5136	0.09984	0.07144	0.09477
	13.5366	0.10472	0.07234	0.09658
	13.5595	0.10939	0.07298	0.10228
	13.5825	0.11137	0.07333	0.10798
	13.6055	0.10976	0.07347	0.10879
	13.6285	0.10569	0.07347	0.1096
	13.6515	0.10139	0.07342	0.10785
	13.6745	0.09858	0.0736	0.1061
	13.6974	0.09759	0.07423	0.10288
	13.7204	0.09751	0.07514	0.09966
	13.7434	0.09739	0.0757	0.10301
	13.7664	0.09719	0.07545	0.10636
	13.7894	0.09793	0.07445	0.10825
	13.8124	0.10065	0.07334	0.11013
	13.8353	0.10515	0.07266	0.1064
	13.8583	0.10964	0.07248	0.10266
	13.8813	0.11198	0.07246	0.10038
	13.9043	0.11129	0.07248	0.09811
	13.9273	0.10858	0.07272	0.09982
	13.9503	0.10558	0.07351	0.10152
	13.9732	0.10313	0.07477	0.11007
	13.9962	0.10066	0.07606	0.11862
	14.0192	0.09728	0.07686	0.12539
	14.0422	0.09319	0.07698	0.13216
	14.0652	0.08975	0.07651	0.13404
	14.0882	0.08821	0.07578	0.13592
	14.1111	0.0884	0.0751	0.13667
	14.1341	0.08872	0.07475	0.13742
	14.1571	0.08771	0.0748	0.13963
	14.1801	0.08557	0.07507	0.14185
	14.2031	0.08408	0.07519	0.14608
	14.226	0.0849	0.07505	0.15032
	14.249	0.08809	0.0748	0.15749
	14.272	0.09227	0.07469	0.16466
	14.295	0.09608	0.07472	0.16109
	14.318	0.09909	0.07479	0.15753
	14.341	0.1015	0.0747	0.15104
	14.3639	0.10349	0.07436	0.14454
	14.3869	0.10493	0.07361	0.14557
	14.4099	0.10541	0.07243	0.1466
	14.4329	0.10446	0.07101	0.14274
	14.4559	0.10186	0.06986	0.13889
	14.4789	0.09822	0.06934	0.13396
	14.5018	0.09488	0.06942	0.12903
	14.5248	0.09302	0.0697	0.12263
	14.5478	0.09275	0.06986	0.11623
	14.5708	0.09348	0.06982	0.10654
	14.5938	0.09477	0.06977	0.09684
	14.6168	0.0965	0.06982	0.0979
	14.6397	0.09824	0.06991	0.09896
	14.6627	0.09899	0.06986	0.10381
	14.6857	0.09792	0.06965	0.10867
	14.7087	0.09521	0.06958	0.10863
	14.7317	0.09211	0.07008	0.10859
	14.7547	0.09035	0.07123	0.10983
	14.7776	0.09137	0.0727	0.11107
	14.8006	0.0957	0.07384	0.11378
	14.8236	0.10206	0.07427	0.11649
	14.8466	0.10761	0.07396	0.11711
	14.8696	0.10954	0.07322	0.11774
	14.8926	0.10712	0.0724	0.11544
	14.9155	0.10187	0.07182	0.11313
	14.9385	0.096	0.07156	0.11425
	14.9615	0.09088	0.07145	0.11537
	14.9845	0.08702	0.07128	0.11795
	15.0075	0.08476	0.07119	0.12054
	15.0304	0.0844	0.07156	0.12309
	15.0534	0.08558	0.07255	0.12565
	15.0764	0.08733	0.07373	0.12331
	15.0994	0.08868	0.07447	0.12097
	15.1224	0.08922	0.07447	0.11607
	15.1454	0.08893	0.07402	0.11118
	15.1683	0.08789	0.07336	0.11313
	15.1913	0.08626	0.07249	0.11508
	15.2143	0.08443	0.07128	0.11804
	15.2373	0.08292	0.07002	0.121
	15.2603	0.08218	0.06925	0.12249
	15.2833	0.08256	0.0693	0.12398
	15.3062	0.08421	0.0698	0.12413
	15.3292	0.08677	0.07012	0.12428
	15.3522	0.08947	0.0698	0.11953
	15.3752	0.09166	0.06896	0.11479
	15.3982	0.09351	0.06799	0.11246
	15.4212	0.09574	0.06729	0.11013
	15.4441	0.09865	0.06707	0.11269
	15.4671	0.10158	0.06742	0.11526
	15.4901	0.10355	0.06824	0.12031
	15.5131	0.10432	0.0693	0.12537
	15.5361	0.10453	0.07023	0.12749
	15.5591	0.1048	0.07083	0.12962
	15.582	0.10511	0.07107	0.12712
	15.605	0.10494	0.07104	0.12463
	15.628	0.10388	0.0708	0.12067
	15.651	0.10169	0.0705	0.11671
	15.674	0.09824	0.07044	0.10766
	15.6969	0.09371	0.07088	0.09861
	15.7199	0.08913	0.0717	0.09249
	15.7429	0.08588	0.0724	0.08637
	15.7659	0.08472	0.07249	0.08598
	15.7889	0.08521	0.07203	0.08558
	15.8119	0.08652	0.07133	0.09398
	15.8348	0.08849	0.07068	0.10239
	15.8578	0.09151	0.07002	0.11067
	15.8808	0.09552	0.06939	0.11895
	15.9038	0.09951	0.06907	0.11843
	15.9268	0.10226	0.06941	0.11791
	15.9498	0.10327	0.07035	0.1239
	15.9727	0.10279	0.07136	0.12989
	15.9957	0.10144	0.07182	0.13441
	16.0187	0.09982	0.07164	0.13893
	16.0417	0.09867	0.07116	0.13499
	16.0647	0.09849	0.07085	0.13106
	16.0877	0.09921	0.0709	0.13005
	16.1106	0.10007	0.07124	0.12905
	16.1336	0.1001	0.07179	0.13511
	16.1566	0.09876	0.07257	0.14117
	16.1796	0.09623	0.07355	0.14038
	16.2026	0.09332	0.0745	0.13959
	16.2256	0.09097	0.07504	0.13507
	16.2485	0.08962	0.07507	0.13054
	16.2715	0.08882	0.07482	0.13091
	16.2945	0.08782	0.07469	0.13128
	16.3175	0.08657	0.07479	0.12505
	16.3405	0.08589	0.075	0.11881
	16.3634	0.08644	0.07511	0.11747
	16.3864	0.08759	0.07514	0.11613
	16.4094	0.08785	0.07511	0.1151
	16.4324	0.08638	0.07498	0.11407
	16.4554	0.08391	0.07465	0.10815
	16.4784	0.08188	0.07418	0.10222
	16.5013	0.08085	0.07362	0.10058
	16.5243	0.08	0.07294	0.09894
	16.5473	0.07826	0.07196	0.10219
	16.5703	0.07571	0.0707	0.10544
	16.5933	0.07379	0.06944	0.11345
	16.6163	0.07427	0.06847	0.12146
	16.6392	0.07804	0.06778	0.12654
	16.6622	0.08452	0.0672	0.13162
	16.6852	0.09212	0.06668	0.12902
	16.7082	0.09909	0.06642	0.12642
	16.7312	0.10438	0.06658	0.12383
	16.7542	0.10785	0.06702	0.12123
	16.7771	0.10979	0.06741	0.11818
	16.8001	0.11019	0.0676	0.11512
	16.8231	0.10868	0.0677	0.1106
	16.8461	0.10527	0.06802	0.10608
	16.8691	0.10101	0.06871	0.10623
	16.8921	0.09748	0.06968	0.10639
	16.915	0.09544	0.0707	0.11143
	16.938	0.09428	0.07164	0.11648
	16.961	0.09302	0.07233	0.11718
	16.984	0.09153	0.07252	0.11789
	17.007	0.09067	0.07192	0.1186
	17.0299	0.09117	0.07064	0.11931
	17.0529	0.09276	0.06931	0.1202
	17.0759	0.09435	0.06865	0.12109
	17.0989	0.09488	0.06881	0.11709
	17.1219	0.09374	0.06926	0.11308
	17.1449	0.09093	0.06941	0.10948
	17.1678	0.08697	0.06929	0.10588
	17.1908	0.08279	0.06923	0.10717
	17.2138	0.07929	0.0694	0.10845
	17.2368	0.07675	0.06937	0.10705
	17.2598	0.07479	0.06874	0.10565
	17.2828	0.07283	0.0676	0.0974
	17.3057	0.07087	0.06666	0.08915
	17.3287	0.06966	0.06646	0.0885
	17.3517	0.07028	0.06704	0.08786
	17.3747	0.07331	0.06786	0.09015
	17.3977	0.07827	0.06846	0.09243
	17.4207	0.08382	0.06875	0.09748
	17.4436	0.08846	0.069	0.10252
	17.4666	0.09153	0.06936	0.10756
	17.4896	0.09362	0.06977	0.1126
	17.5126	0.09603	0.06997	0.1125
	17.5356	0.09958	0.06984	0.1124
	17.5586	0.1038	0.06942	0.11524
	17.5815	0.10732	0.06889	0.11808
	17.6045	0.10907	0.06843	0.12086
	17.6275	0.10901	0.06827	0.12364
	17.6505	0.10776	0.06848	0.12153
	17.6735	0.10562	0.06896	0.11941
	17.6964	0.10255	0.0694	0.11583
	17.7194	0.09886	0.06961	0.11225
	17.7424	0.09578	0.06965	0.11747
	17.7654	0.09466	0.06975	0.12269
	17.7884	0.09573	0.06993	0.12559
	17.8114	0.09775	0.0699	0.12849
	17.8343	0.09916	0.06932	0.12454
	17.8573	0.09932	0.06823	0.12059
	17.8803	0.09873	0.06702	0.12048
	17.9033	0.09802	0.0662	0.12038
	17.9263	0.09722	0.06596	0.12517
	17.9493	0.09585	0.06614	0.12995
	17.9722	0.09354	0.06638	0.14055
	17.9952	0.09043	0.06642	0.15114
	18.0182	0.08714	0.06619	0.15489
	18.0412	0.08439	0.06585	0.15863
	18.0642	0.08275	0.06559	0.15619
	18.0872	0.08232	0.06564	0.15375
	18.1101	0.08279	0.06605	0.1513
	18.1331	0.08378	0.06667	0.14886
	18.1561	0.08538	0.06717	0.14406
	18.1791	0.08798	0.06731	0.13926
	18.2021	0.09141	0.06705	0.1374
	18.2251	0.09434	0.06665	0.13554
	18.248	0.09495	0.06633	0.13384
	18.271	0.09252	0.06621	0.13213
	18.294	0.0882	0.06622	0.1319
	18.317	0.08396	0.06633	0.13166
	18.34	0.08104	0.06646	0.12959
	18.3629	0.07947	0.06655	0.12753
	18.3859	0.07901	0.06641	0.12399
	18.4089	0.07984	0.06614	0.12045
	18.4319	0.08206	0.06608	0.12547
	18.4549	0.08483	0.06669	0.1305
	18.4779	0.08667	0.06793	0.13063
	18.5008	0.08684	0.06928	0.13076
	18.5238	0.08603	0.07009	0.13181
	18.5468	0.08546	0.0702	0.13286
	18.5698	0.08554	0.0699	0.13538
	18.5928	0.08563	0.06951	0.13789
	18.6158	0.08498	0.06904	0.13015
	18.6387	0.0835	0.06849	0.12241
	18.6617	0.08167	0.06805	0.11174
	18.6847	0.08002	0.06802	0.10106
	18.7077	0.07898	0.06835	0.10008
	18.7307	0.07886	0.06871	0.0991
	18.7537	0.07963	0.06888	0.103
	18.7766	0.08067	0.06914	0.10691
	18.7996	0.08131	0.06993	0.10671
	18.8226	0.08161	0.07131	0.1065
	18.8456	0.08258	0.07273	0.10141
	18.8686	0.08518	0.07364	0.09631
	18.8916	0.08925	0.0738	0.09375
	18.9145	0.09362	0.07346	0.09119
	18.9375	0.0973	0.07292	0.0901
	18.9605	0.10018	0.07236	0.08901
	18.9835	0.10255	0.0719	0.08986
	19.0065	0.10405	0.07172	0.09071
	19.0294	0.10373	0.07187	0.09645
	19.0524	0.10133	0.0723	0.10219
	19.0754	0.09834	0.07284	0.10078
	19.0984	0.09714	0.07353	0.09937
	19.1214	0.09898	0.07447	0.09649
	19.1444	0.10263	0.07556	0.09361
	19.1673	0.10546	0.07631	0.09572
	19.1903	0.10557	0.07623	0.09782
	19.2133	0.10317	0.07527	0.09699
	19.2363	0.09977	0.07397	0.09616
	19.2593	0.09668	0.073	0.09545
	19.2823	0.09426	0.07268	0.09474
	19.3052	0.09234	0.07294	0.09256
	19.3282	0.09078	0.07357	0.09039
	19.3512	0.08951	0.07436	0.09023
	19.3742	0.08816	0.07501	0.09007
	19.3972	0.08616	0.07514	0.09676
	19.4202	0.08319	0.07459	0.10345
	19.4431	0.07986	0.07355	0.11362
	19.4661	0.07769	0.07251	0.1238
	19.4891	0.07818	0.07171	0.1325
	19.5121	0.08151	0.07106	0.14121
	19.5351	0.08617	0.07047	0.14505
	19.5581	0.09006	0.07022	0.1489
	19.581	0.0921	0.07061	0.15238
	19.604	0.09274	0.07152	0.15586
	19.627	0.09299	0.07225	0.15619
	19.65	0.09329	0.07225	0.15065
	19.673	0.09348	0.07161	0.14193
	19.696	0.0936	0.07093	0.13321
	19.7189	0.09409	0.07051	0.1292
	19.7419	0.09498	0.0702	0.13106
	19.7649	0.09542	0.06976	0.13451
	19.7879	0.09445	0.0694	0.13796
	19.8109	0.09243	0.06954	0.13863
	19.8338	0.09116	0.0703	0.13929
	19.8568	0.09229	0.07126	0.13703
	19.8798	0.09548	0.07196	0.13476
	19.9028	0.0986	0.07232	0.1286
	19.9258	0.09962	0.07259	0.12245
	19.9488	0.09827	0.07299	0.11776
	19.9717	0.09577	0.07362	0.11308
	19.9947	0.09345	0.07444	0.11301
	20.0177	0.09187	0.07539	0.11294
	20.0407	0.09101	0.07623	0.11287
	20.0637	0.09078	0.07682	0.11279
	20.0867	0.09102	0.07712	0.11422
	20.1096	0.09114	0.07733	0.11565
	20.1326	0.09021	0.07755	0.11708
	20.1556	0.08761	0.0777	0.1185
	20.1786	0.08362	0.07762	0.11947
	20.2016	0.07961	0.07739	0.12044
	20.2246	0.07721	0.07727	0.11847
	20.2475	0.07714	0.07751	0.11651
	20.2705	0.07867	0.07802	0.11625
	20.2935	0.08033	0.0785	0.11599
	20.3165	0.08124	0.07869	0.11719
	20.3395	0.08164	0.07868	0.1184
	20.3625	0.082	0.0788	0.12348
	20.3854	0.08225	0.07933	0.12857
	20.4084	0.08192	0.08024	0.13818
	20.4314	0.08101	0.08119	0.1478
	20.4544	0.08019	0.08176	0.14919
	20.4774	0.08011	0.0818	0.14471
	20.5003	0.08095	0.08144	0.13705
	20.5233	0.08244	0.08089	0.12939
	20.5463	0.08418	0.08023	0.13053
	20.5693	0.08564	0.07961	0.13754
	20.5923	0.0865	0.07943	0.14749
	20.6153	0.08699	0.08008	0.15157
	20.6382	0.08777	0.08139	0.14853
	20.6612	0.08908	0.08262	0.1455
	20.6842	0.09026	0.08306	0.13916
	20.7072	0.09048	0.08286	0.13282
	20.7302	0.08986	0.08278	0.12529
	20.7532	0.08962	0.0833	0.11775
	20.7761	0.09085	0.08404	0.11181
	20.7991	0.09339	0.08428	0.11174
	20.8221	0.09606	0.0839	0.11714
	20.8451	0.09775	0.0834	0.12254
	20.8681	0.09832	0.08324	0.12977
	20.8911	0.09847	0.0834	0.13701
	20.914	0.09904	0.08365	0.14953
	20.937	0.10032	0.08406	0.16205
	20.96	0.10184	0.08474	0.17482
	20.983	0.10264	0.08553	0.1778
	21.006	0.10187	0.08609	0.17214
	21.029	0.09924	0.08635	0.16061
	21.0519	0.09516	0.08666	0.14847
	21.0749	0.09057	0.08737	0.14219
	21.0979	0.08653	0.08843	0.13947
	21.1209	0.08363	0.08951	0.13674
	21.1439	0.08178	0.09038	0.13438
	21.1668	0.0806	0.09096	0.13202
	21.1898	0.08012	0.09119	0.12661
	21.2128	0.08072	0.09107	0.12119
	21.2358	0.08248	0.09074	0.11932
	21.2588	0.08464	0.09052	0.12332
	21.2818	0.08622	0.09042	0.13019
	21.3047	0.08708	0.0902	0.13706
	21.3277	0.08813	0.08965	0.13941
	21.3507	0.09027	0.08901	0.14176
	21.3737	0.09334	0.08869	0.14417
	21.3967	0.09608	0.08885	0.14659
	21.4197	0.09688	0.08925	0.15193
	21.4426	0.09451	0.0897	0.15728
	21.4656	0.08876	0.09025	0.15639
	21.4886	0.08093	0.09103	0.1555
	21.5116	0.07366	0.0918	0.15168
	21.5346	0.06947	0.09207	0.14786
	21.5576	0.06905	0.0916	0.14575
	21.5805	0.07093	0.09073	0.14364
	21.6035	0.07295	0.08989	0.14446
	21.6265	0.07387	0.08921	0.14528
	21.6495	0.07378	0.08854	0.1458
	21.6725	0.07339	0.088	0.14632
	21.6955	0.07341	0.08789	0.14977
	21.7184	0.07422	0.08844	0.15322
	21.7414	0.07576	0.08934	0.15484
	21.7644	0.07761	0.09009	0.15646
	21.7874	0.07955	0.09053	0.15772
	21.8104	0.08203	0.09093	0.15897
	21.8333	0.08578	0.09148	0.15747
	21.8563	0.09073	0.09199	0.1501
	21.8793	0.09562	0.09214	0.13956
	21.9023	0.09882	0.09193	0.12901
	21.9253	0.09965	0.09176	0.12085
	21.9483	0.09845	0.092	0.11856
	21.9712	0.09605	0.09254	0.11981
	21.9942	0.09308	0.09293	0.12106
	22.0172	0.08988	0.09279	0.12712
	22.0402	0.08668	0.09224	0.13317
	22.0632	0.08377	0.09165	0.14106
	22.0862	0.08173	0.0913	0.14307
	22.1091	0.08133	0.09103	0.13871
	22.1321	0.08278	0.09052	0.13435
	22.1551	0.08514	0.08964	0.13256
	22.1781	0.08689	0.08871	0.13077
	22.2011	0.08748	0.08815	0.1331
	22.2241	0.08801	0.08823	0.13544
	22.247	0.09004	0.08885	0.13093
	22.27	0.09376	0.08983	0.12641
	22.293	0.09759	0.09089	0.12321
	22.316	0.09969	0.09182	0.12002
	22.339	0.09966	0.09241	0.12171
	22.362	0.0986	0.09265	0.1234
	22.3849	0.09776	0.09271	0.1195
	22.4079	0.09754	0.09281	0.1156
	22.4309	0.09769	0.09306	0.10876
	22.4539	0.09819	0.09337	0.10193
	22.4769	0.09949	0.09352	0.09965
	22.4998	0.10177	0.0933	0.09736
	22.5228	0.10436	0.09259	0.09655
	22.5458	0.10589	0.09148	0.09574
	22.5688	0.10537	0.09017	0.09226
	22.5918	0.1029	0.08893	0.08879
	22.6148	0.09954	0.08798	0.08532
	22.6377	0.0966	0.08739	0.08184
	22.6607	0.09492	0.08692	0.08555
	22.6837	0.09457	0.0863	0.08926
	22.7067	0.09489	0.0855	0.10178
	22.7297	0.09474	0.08492	0.11429
	22.7527	0.09327	0.08502	0.12222
	22.7756	0.09047	0.08581	0.13015
	22.7986	0.08721	0.08673	0.12928
	22.8216	0.08439	0.08726	0.1284
	22.8446	0.08229	0.08739	0.12658
	22.8676	0.08056	0.08755	0.12475
	22.8906	0.07897	0.08799	0.11608
	22.9135	0.07787	0.08854	0.10741
	22.9365	0.07786	0.08875	0.1013
	22.9595	0.07927	0.08832	0.0952
	22.9825	0.0818	0.08729	0.09594
	23.0055	0.08462	0.08598	0.09668
	23.0285	0.08658	0.08467	0.0992
	23.0514	0.08667	0.08349	0.10172
	23.0744	0.08479	0.08235	0.11108
	23.0974	0.08222	0.0814	0.12044
	23.1204	0.08103	0.08112	0.12479
	23.1434	0.08248	0.08193	0.12915
	23.1663	0.08586	0.08366	0.12665
	23.1893	0.08906	0.08545	0.12415
	23.2123	0.09036	0.08644	0.11938
	23.2353	0.08969	0.08644	0.11462
	23.2583	0.08814	0.08585	0.11278
	23.2813	0.08679	0.08512	0.11095
	23.3042	0.08609	0.08438	0.11086
	23.3272	0.08618	0.08368	0.11077
	23.3502	0.08719	0.08315	0.10922
	23.3732	0.08888	0.08299	0.10766
	23.3962	0.09048	0.08322	0.11414
	23.4192	0.09136	0.08363	0.12062
	23.4421	0.09197	0.08398	0.12417
	23.4651	0.09361	0.08411	0.12772
	23.4881	0.09711	0.08391	0.12647
	23.5111	0.10155	0.08325	0.12522
	23.5341	0.10485	0.08204	0.13081
	23.5571	0.10528	0.08045	0.13641
	23.58	0.1026	0.07884	0.13473
	23.603	0.09778	0.07759	0.13306
	23.626	0.0924	0.07684	0.12649
	23.649	0.08803	0.07643	0.11992
	23.672	0.0858	0.0761	0.11336
	23.695	0.08584	0.07576	0.10679
	23.7179	0.08703	0.07551	0.10022
	23.7409	0.08788	0.07552	0.09366
	23.7639	0.08792	0.07575	0.0973
	23.7869	0.08799	0.07608	0.10094
	23.8099	0.08915	0.07634	0.10459
	23.8329	0.09126	0.07649	0.10823
	23.8558	0.093	0.07657	0.10429
	23.8788	0.09322	0.07659	0.10036
	23.9018	0.09226	0.07655	0.10522
	23.9248	0.0915	0.07654	0.11009
	23.9478	0.09191	0.0767	0.11784
	23.9707	0.09278	0.07706	0.12558
	23.9937	0.0925	0.07744	0.12648
	24.0167	0.09025	0.07756	0.12738
	24.0397	0.0871	0.07725	0.13269
	24.0627	0.08503	0.07666	0.13799
	24.0857	0.08505	0.07604	0.14953
	24.1086	0.08644	0.07562	0.16106
	24.1316	0.08769	0.07539	0.16713
	24.1546	0.08801	0.07531	0.16341
	24.1776	0.08777	0.0753	0.15248
	24.2006	0.08772	0.07541	0.14155
	24.2236	0.08833	0.07566	0.1327
	24.2465	0.08965	0.07612	0.12385
	24.2695	0.09155	0.07678	0.12184
	24.2925	0.09357	0.07758	0.11984
	24.3155	0.09512	0.07829	0.11992
	24.3385	0.09605	0.07859	0.11999
	24.3615	0.0971	0.07813	0.11518
	24.3844	0.09939	0.07678	0.11036
	24.4074	0.10317	0.07474	0.1065
	24.4304	0.10722	0.07263	0.10263
	24.4534	0.10985	0.07103	0.10561
	24.4764	0.11052	0.07022	0.10859
	24.4994	0.11027	0.06992	0.11111
	24.5223	0.11056	0.06974	0.11363
	24.5453	0.1118	0.06952	0.11469
	24.5683	0.11328	0.06953	0.11574
	24.5913	0.11427	0.07003	0.11989
	24.6143	0.11469	0.07098	0.12403
	24.6372	0.11475	0.072	0.12328
	24.6602	0.11422	0.07278	0.12253
	24.6832	0.11264	0.07318	0.11913
	24.7062	0.10992	0.07319	0.11573
	24.7292	0.10652	0.07278	0.11722
	24.7522	0.10288	0.07213	0.11871
	24.7751	0.09929	0.0717	0.1213
	24.7981	0.09628	0.07196	0.12389
	24.8211	0.09476	0.07285	0.12648
	24.8441	0.09514	0.0738	0.12907
	24.8671	0.09658	0.07413	0.12821
	24.8901	0.09745	0.07367	0.12735
	24.913	0.0968	0.0727	0.12648
	24.936	0.09499	0.07162	0.12562
	24.959	0.09302	0.07063	0.12109
	24.982	0.09164	0.06987	0.11655
	25.005	0.09111	0.06938	0.11202
	25.028	0.09155	0.06921	0.10749
	25.0509	0.09309	0.0693	0.10801
	25.0739	0.09575	0.06955	0.10854
	25.0969	0.09953	0.06978	0.10906
	25.1199	0.10418	0.06981	0.10958
	25.1429	0.1086	0.06961	0.10564
	25.1659	0.11066	0.06943	0.10171
	25.1888	0.10863	0.06967	0.09777
	25.2118	0.10294	0.0705	0.09383
	25.2348	0.09638	0.07157	0.08903
	25.2578	0.09185	0.07234	0.08423
	25.2808	0.09017	0.07246	0.08237
	25.3037	0.09026	0.07199	0.08051
	25.3267	0.0911	0.07114	0.0881
	25.3497	0.09293	0.07007	0.09568
	25.3727	0.09642	0.06891	0.10033
	25.3957	0.10136	0.06791	0.10498
	25.4187	0.10639	0.06739	0.10253
	25.4416	0.10994	0.06752	0.10007
	25.4646	0.1113	0.06815	0.09615
	25.4876	0.11094	0.06899	0.09222
	25.5106	0.11001	0.06971	0.09316
	25.5336	0.1093	0.07017	0.09409
	25.5566	0.1086	0.07036	0.09503
	25.5795	0.10704	0.07042	0.09597
	25.6025	0.10433	0.07055	0.09519
	25.6255	0.10119	0.07092	0.09441
	25.6485	0.09864	0.07153	0.10244
	25.6715	0.09674	0.0722	0.11047
	25.6945	0.09462	0.0727	0.11578
	25.7174	0.09159	0.07293	0.12109
	25.7404	0.08805	0.07305	0.11955
	25.7634	0.08517	0.07327	0.11801
	25.7864	0.08398	0.07355	0.12118
	25.8094	0.08495	0.07363	0.12435
	25.8324	0.08799	0.07331	0.12898
	25.8553	0.0925	0.07282	0.13362
	25.8783	0.0975	0.07269	0.13382
	25.9013	0.10191	0.07327	0.13403
	25.9243	0.10521	0.07436	0.1313
	25.9473	0.10765	0.07542	0.12857
	25.9702	0.1099	0.07604	0.12012
	25.9932	0.11223	0.07625	0.11167
	26.0162	0.11422	0.07626	0.10812
	26.0392	0.11506	0.07613	0.10456
	26.0622	0.11437	0.07573	0.10721
	26.0852	0.11251	0.07509	0.10986
	26.1081	0.11021	0.0745	0.10958
	26.1311	0.1078	0.0742	0.10929
	26.1541	0.10524	0.07398	0.11267
	26.1771	0.10288	0.07334	0.11605
	26.2001	0.10188	0.0721	0.11795
	26.2231	0.1036	0.07076	0.11986
	26.246	0.10821	0.07008	0.1163
	26.269	0.11423	0.07036	0.11274
	26.292	0.11959	0.07113	0.11211
	26.315	0.12299	0.07182	0.11148
	26.338	0.1245	0.07228	0.11022
	26.361	0.1249	0.07277	0.10897
	26.3839	0.1247	0.07344	0.11065
	26.4069	0.12387	0.07413	0.11233
	26.4299	0.12233	0.07461	0.12202
	26.4529	0.12032	0.07496	0.13171
	26.4759	0.11826	0.07532	0.14139
	26.4989	0.11628	0.07553	0.15108
	26.5218	0.11414	0.07521	0.15343
	26.5448	0.11165	0.07435	0.15578
	26.5678	0.10914	0.07347	0.14933
	26.5908	0.10719	0.07313	0.14287
	26.6138	0.10597	0.07323	0.1418
	26.6367	0.10504	0.07314	0.14073
	26.6597	0.10394	0.0725	0.13965
	26.6827	0.10267	0.07174	0.13858
	26.7057	0.10154	0.07154	0.13211
	26.7287	0.10046	0.07203	0.12564
	26.7517	0.09891	0.07266	0.12602
	26.7746	0.0968	0.07296	0.1264
	26.7976	0.09509	0.07298	0.13032
	26.8206	0.09502	0.07311	0.13425
	26.8436	0.09665	0.0735	0.13817
	26.8666	0.09845	0.07402	0.1421
	26.8896	0.09863	0.07454	0.14008
	26.9125	0.09692	0.07514	0.13807
	26.9355	0.09477	0.07584	0.13312
	26.9585	0.09381	0.07644	0.12817
	26.9815	0.09443	0.07673	0.12542
	27.0045	0.09589	0.07677	0.12268
	27.0275	0.09734	0.07667	0.12286
	27.0504	0.09838	0.0764	0.12305
	27.0734	0.09875	0.07577	0.1225
	27.0964	0.09791	0.07493	0.12196
	27.1194	0.09561	0.07452	0.12141
	27.1424	0.09249	0.07518	0.12086
	27.1654	0.09007	0.07678	0.12417
	27.1883	0.08968	0.07843	0.12748
	27.2113	0.09142	0.07915	0.12785
	27.2343	0.09405	0.0788	0.12822
	27.2573	0.09611	0.07807	0.12796
	27.2803	0.09704	0.07783	0.1277
	27.3032	0.09744	0.07839	0.1245
	27.3262	0.09834	0.07946	0.12131
	27.3492	0.10042	0.08054	0.12395
	27.3722	0.10381	0.08137	0.1266
	27.3952	0.10841	0.08186	0.13071
	27.4182	0.11374	0.08206	0.13482
	27.4411	0.11879	0.08192	0.13753
	27.4641	0.12217	0.08148	0.14023
	27.4871	0.1229	0.08085	0.15174
	27.5101	0.121	0.08029	0.16325
	27.5331	0.11754	0.08005	0.17069
	27.5561	0.11424	0.08028	0.17814
	27.579	0.11276	0.08091	0.17678
	27.602	0.11377	0.08172	0.17542
	27.625	0.11614	0.08258	0.17319
	27.648	0.11743	0.08363	0.17097
	27.671	0.11585	0.08504	0.16874
	27.694	0.11203	0.08673	0.16652
	27.7169	0.10845	0.08824	0.16026
	27.7399	0.10703	0.08903	0.154
	27.7629	0.10786	0.08888	0.14774
	27.7859	0.11012	0.08802	0.14148
	27.8089	0.1136	0.08684	0.14238
	27.8319	0.1184	0.08565	0.14327
	27.8548	0.12359	0.08456	0.13928
	27.8778	0.1272	0.08368	0.13528
	27.9008	0.12825	0.08317	0.12498
	27.9238	0.1281	0.08313	0.11469
	27.9468	0.12898	0.08338	0.11711
	27.9697	0.13125	0.08351	0.11953
	27.9927	0.13287	0.08321	0.12812
	28.0157	0.13169	0.08263	0.1367
	28.0387	0.12788	0.08227	0.14235
	28.0617	0.12357	0.08243	0.148
	28.0847	0.12069	0.08293	0.14936
	28.1076	0.11943	0.08338	0.15073
	28.1306	0.11897	0.08368	0.14916
	28.1536	0.11859	0.08415	0.1476
	28.1766	0.11799	0.08499	0.14976
	28.1996	0.11677	0.0859	0.15192
	28.2226	0.1146	0.08629	0.15702
	28.2455	0.11169	0.08589	0.16212
	28.2685	0.10893	0.085	0.16367
	28.2915	0.10704	0.08411	0.16522
	28.3145	0.10616	0.08357	0.16384
	28.3375	0.10599	0.08355	0.16245
	28.3605	0.10633	0.08406	0.16301
	28.3834	0.10703	0.08492	0.16356
	28.4064	0.10782	0.08573	0.16117
	28.4294	0.10842	0.08624	0.15879
	28.4524	0.10875	0.08661	0.15105
	28.4754	0.10888	0.08733	0.14332
	28.4984	0.10893	0.08864	0.14048
	28.5213	0.10918	0.09028	0.13763
	28.5443	0.11012	0.09179	0.1419
	28.5673	0.1119	0.09302	0.14616
	28.5903	0.11369	0.09406	0.15189
	28.6133	0.1142	0.09493	0.15762
	28.6363	0.11306	0.09535	0.16076
	28.6592	0.11139	0.0952	0.16389
	28.6822	0.11051	0.09472	0.16213
	28.7052	0.11042	0.09429	0.16038
	28.7282	0.11009	0.09396	0.16004
	28.7512	0.10903	0.09338	0.1597
	28.7741	0.10791	0.09233	0.15643
	28.7971	0.10737	0.09109	0.15316
	28.8201	0.10687	0.09022	0.14867
	28.8431	0.10537	0.08999	0.14417
	28.8661	0.10284	0.09035	0.14457
	28.8891	0.10058	0.09123	0.14497
	28.912	0.09996	0.09272	0.14373
	28.935	0.1012	0.09476	0.14249
	28.958	0.10352	0.09673	0.14382
	28.981	0.10601	0.0979	0.14515
	29.004	0.10832	0.09796	0.14556
	29.027	0.11055	0.09733	0.14011
	29.0499	0.11289	0.09661	0.13343
	29.0729	0.11514	0.09606	0.12675
	29.0959	0.11654	0.0957	0.12758
	29.1189	0.11632	0.09558	0.13428
	29.1419	0.11453	0.09585	0.14099
	29.1649	0.11213	0.09652	0.14182
	29.1878	0.11004	0.09735	0.13302
	29.2108	0.10835	0.09818	0.12423
	29.2338	0.10686	0.09912	0.11665
	29.2568	0.10609	0.10028	0.11495
	29.2798	0.10711	0.1014	0.12
	29.3028	0.11013	0.10202	0.12505
	29.3257	0.11376	0.10183	0.129
	29.3487	0.11623	0.10097	0.13295
	29.3717	0.11713	0.09979	0.1351
	29.3947	0.11734	0.09856	0.13725
	29.4177	0.11778	0.09736	0.13781
	29.4406	0.11847	0.09628	0.1325
	29.4636	0.1191	0.09545	0.1243
	29.4866	0.11966	0.09501	0.1161
	29.5096	0.12028	0.09502	0.10912
	29.5326	0.12086	0.09543	0.10801
	29.5556	0.1214	0.09595	0.11445
	29.5785	0.12241	0.09624	0.1209
	29.6015	0.12431	0.09608	0.12917
	29.6245	0.12648	0.09563	0.13745
	29.6475	0.12738	0.09525	0.1408
	29.6705	0.12602	0.0952	0.14416
	29.6935	0.12299	0.0954	0.14458
	29.7164	0.11975	0.09562	0.145
	29.7394	0.11707	0.0957	0.14059
	29.7624	0.11447	0.09571	0.13618
	29.7854	0.11108	0.09579	0.1303
	29.8084	0.10666	0.09611	0.12443
	29.8314	0.10171	0.09669	0.12589
	29.8543	0.09705	0.09742	0.12736
	29.8773	0.09345	0.09802	0.13176
	29.9003	0.09155	0.09831	0.13616
	29.9233	0.09168	0.0983	0.13852
	29.9463	0.0935	0.09818	0.14087
	29.9693	0.09611	0.09806	0.14176
	29.9922	0.0985	0.09801	0.14265
	30.0152	0.10016	0.09802	0.14845
	30.0382	0.10103	0.09802	0.15426
	30.0612	0.1013	0.09781	0.16154
	30.0842	0.10123	0.09722	0.16881
	30.1071	0.10111	0.0963	0.16817
	30.1301	0.10112	0.09542	0.16753
	30.1531	0.10123	0.09497	0.16395
	30.1761	0.10102	0.09505	0.16038
	30.1991	0.10008	0.09546	0.15442
	30.2221	0.0984	0.09584	0.14847
	30.245	0.09661	0.09582	0.14105
	30.268	0.09555	0.09524	0.13363
	30.291	0.09571	0.09432	0.13128
	30.314	0.09676	0.09367	0.12894
	30.337	0.09797	0.09376	0.13148
	30.36	0.09893	0.09453	0.13402
	30.3829	0.09995	0.09537	0.13578
	30.4059	0.10149	0.0958	0.13753
	30.4289	0.10313	0.0958	0.14074
	30.4519	0.10348	0.09571	0.14396
	30.4749	0.10132	0.09563	0.14265
	30.4979	0.09682	0.09539	0.14135
	30.5208	0.09147	0.09479	0.13857
	30.5438	0.08676	0.09392	0.1358
	30.5668	0.08318	0.09305	0.13163
	30.5898	0.08052	0.09247	0.12745
	30.6128	0.07878	0.0923	0.12035
	30.6358	0.07828	0.0925	0.11324
	30.6587	0.07916	0.09281	0.10818
	30.6817	0.08098	0.09295	0.10312
	30.7047	0.08323	0.09288	0.10161
	30.7277	0.08581	0.09275	0.10596
	30.7507	0.08897	0.09268	0.11243
	30.7736	0.09256	0.09256	0.11889
	30.7966	0.09572	0.09226	0.11827
	30.8196	0.09742	0.09207	0.11177
	30.8426	0.09727	0.09244	0.1032
	30.8656	0.09588	0.0935	0.09462
	30.8886	0.09445	0.09466	0.09314
	30.9115	0.09398	0.09505	0.09752
	30.9345	0.09483	0.09427	0.10636
	30.9575	0.09672	0.09271	0.11519
	30.9805	0.09915	0.09113	0.11889
	31.0035	0.10149	0.09	0.11672
	31.0265	0.103	0.08911	0.11131
	31.0494	0.10286	0.08799	0.1059
	31.0724	0.10084	0.08642	0.10306
	31.0954	0.09769	0.08474	0.10021
	31.1184	0.09487	0.08355	0.09522
	31.1414	0.09342	0.08315	0.09022
	31.1644	0.09306	0.08328	0.08559
	31.1873	0.09262	0.08352	0.08096
	31.2103	0.09133	0.08366	0.07969
	31.2333	0.08961	0.08377	0.08429
	31.2563	0.0886	0.08382	0.09402
	31.2793	0.08903	0.08363	0.10376
	31.3023	0.09065	0.08313	0.11278
	31.3252	0.09257	0.08261	0.11593
	31.3482	0.09392	0.08246	0.11357
	31.3712	0.09421	0.08271	0.11122
	31.3942	0.0934	0.08299	0.1063
	31.4172	0.09189	0.08295	0.10138
	31.4401	0.09053	0.08265	0.10587
	31.4631	0.09016	0.08236	0.11623
	31.4861	0.09127	0.08212	0.12868
	31.5091	0.09367	0.08164	0.14112
	31.5321	0.09653	0.08055	0.14255
	31.5551	0.09872	0.07887	0.13812
	31.578	0.09934	0.07705	0.12971
	31.601	0.09832	0.0756	0.12131
	31.624	0.09645	0.07478	0.11938
	31.647	0.09453	0.07458	0.11746
	31.67	0.09252	0.07484	0.11752
	31.693	0.08956	0.07535	0.11759
	31.7159	0.08513	0.07581	0.11765
	31.7389	0.08009	0.07603	0.11772
	31.7619	0.07627	0.07612	0.12017
	31.7849	0.07514	0.07651	0.12261
	31.8079	0.07666	0.07732	0.12213
	31.8309	0.07936	0.07815	0.12164
	31.8538	0.08132	0.07834	0.11524
	31.8768	0.08122	0.07765	0.10884
	31.8998	0.0788	0.07652	0.10733
	31.9228	0.075	0.07559	0.10582
	31.9458	0.07157	0.07518	0.10982
	31.9688	0.07038	0.07521	0.11381
	31.9917	0.07238	0.07549	0.12074
	32.0147	0.07692	0.07591	0.12767
	32.0377	0.082	0.07636	0.13279
	32.0607	0.08541	0.0767	0.13791
	32.0837	0.08601	0.07682	0.13619
	32.1066	0.08409	0.07676	0.13447
	32.1296	0.08078	0.07652	0.1336
	32.1526	0.07729	0.07613	0.13273
	32.1756	0.07482	0.07572	0.1348
	32.1986	0.07452	0.07561	0.13687
	32.2216	0.07693	0.07595	0.13481
	32.2445	0.08119	0.07646	0.13275
	32.2675	0.08529	0.0766	0.1258
	32.2905	0.08756	0.0761	0.11885
	32.3135	0.08817	0.07532	0.11275
	32.3365	0.08876	0.0748	0.10666
	32.3595	0.09052	0.07468	0.10741
	32.3824	0.0928	0.07457	0.10816
	32.4054	0.09396	0.07415	0.11188
	32.4284	0.09319	0.07356	0.11559
	32.4514	0.09119	0.07312	0.11245
	32.4744	0.08922	0.07291	0.10932
	32.4974	0.08771	0.07263	0.10643
	32.5203	0.0863	0.07218	0.10354
	32.5433	0.08489	0.07182	0.10358
	32.5663	0.0842	0.07189	0.10362
	32.5893	0.0852	0.07234	0.10688
	32.6123	0.08812	0.07271	0.11013
	32.6353	0.09223	0.07257	0.11045
	32.6582	0.09626	0.07187	0.11077
	32.6812	0.09934	0.07089	0.10699
	32.7042	0.10132	0.07003	0.10321
	32.7272	0.10254	0.06956	0.09944
	32.7502	0.10316	0.06962	0.09566
	32.7731	0.10279	0.07006	0.08975
	32.7961	0.10102	0.07053	0.08384
	32.8191	0.09822	0.07073	0.08087
	32.8421	0.09548	0.07071	0.07789
	32.8651	0.09356	0.07084	0.07547
	32.8881	0.09206	0.07145	0.07304
	32.911	0.09011	0.0725	0.07025
	32.934	0.08766	0.07361	0.07333
	32.957	0.08563	0.07437	0.08289
	32.98	0.08483	0.07461	0.09245
	33.003	0.08522	0.07439	0.10274
	33.026	0.08631	0.07391	0.10716
	33.0489	0.08797	0.07337	0.10296
	33.0719	0.09012	0.0729	0.09877
	33.0949	0.09198	0.07251	0.0942
	33.1179	0.09234	0.07215	0.08964
	33.1409	0.09074	0.07182	0.08996
	33.1639	0.08822	0.07166	0.09029
	33.1868	0.0864	0.07167	0.09355
	33.2098	0.086	0.07157	0.09681
	33.2328	0.0864	0.0709	0.10392
	33.2558	0.08666	0.06955	0.11103
	33.2788	0.08675	0.06792	0.12071
	33.3018	0.08759	0.06671	0.13039
	33.3247	0.09012	0.0662	0.13273
	33.3477	0.09435	0.06618	0.1292
	33.3707	0.09922	0.06631	0.12213
	33.3937	0.10341	0.06656	0.11506
	33.4167	0.10601	0.06701	0.11184
	33.4397	0.10686	0.06759	0.10861
	33.4626	0.10628	0.06794	0.10539
	33.4856	0.10488	0.06792	0.10217
	33.5086	0.10333	0.0678	0.10124
	33.5316	0.1021	0.06809	0.10031
	33.5546	0.10118	0.06895	0.10232
	33.5775	0.10026	0.07003	0.10433
	33.6005	0.09919	0.07084	0.10615
	33.6235	0.0982	0.0712	0.10797
	33.6465	0.09758	0.07137	0.10686
	33.6695	0.09736	0.07159	0.10575
	33.6925	0.09747	0.07176	0.10482
	33.7154	0.09799	0.07167	0.10389
	33.7384	0.09902	0.07131	0.10003
	33.7614	0.1004	0.071	0.09616
	33.7844	0.10188	0.07088	0.09303
	33.8074	0.10367	0.07068	0.08991
	33.8304	0.10641	0.06994	0.09167
	33.8533	0.11032	0.06865	0.09343
	33.8763	0.11459	0.06735	0.09817
	33.8993	0.1179	0.06669	0.10291
	33.9223	0.11964	0.06682	0.11253
	33.9453	0.12032	0.06729	0.12216
	33.9683	0.12079	0.06749	0.12164
	33.9912	0.12102	0.06717	0.12112
	34.0142	0.12002	0.06655	0.10984
	34.0372	0.11693	0.06606	0.09856
	34.0602	0.11234	0.06595	0.08579
	34.0832	0.1084	0.06619	0.07301
	34.1062	0.10724	0.0665	0.06378
	34.1291	0.10911	0.06663	0.05454
	34.1521	0.11213	0.06646	0.05253
	34.1751	0.11403	0.06608	0.06029
	34.1981	0.11411	0.06576	0.07331
	34.2211	0.11331	0.06584	0.08634
	34.244	0.1127	0.06638	0.09431
	34.267	0.11228	0.06706	0.10228
	34.29	0.11151	0.06732	0.10731
	34.313	0.11043	0.06695	0.11235
	34.336	0.10992	0.06635	0.11164
	34.359	0.11068	0.06614	0.11093
	34.3819	0.11245	0.06651	0.10728
	34.4049	0.11425	0.06703	0.10364
	34.4279	0.1152	0.06708	0.10345
	34.4509	0.11497	0.06647	0.10326
	34.4739	0.11379	0.06554	0.10013
	34.4969	0.11218	0.06475	0.09701
	34.5198	0.11064	0.06427	0.10164
	34.5428	0.10947	0.06403	0.10628
	34.5658	0.10866	0.06394	0.11092
	34.5888	0.10791	0.06412	0.11556
	34.6118	0.10682	0.06465	0.11172
	34.6348	0.10507	0.06533	0.10787
	34.6577	0.10282	0.06577	0.10696
	34.6807	0.10068	0.06579	0.10605
	34.7037	0.0994	0.06568	0.11205
	34.7267	0.09934	0.06596	0.11805
	34.7497	0.10042	0.06676	0.12112
	34.7727	0.10234	0.06773	0.12418
	34.7956	0.10486	0.0684	0.11771
	34.8186	0.10761	0.06863	0.11124
	34.8416	0.11004	0.06856	0.10183
	34.8646	0.11183	0.06841	0.09242
	34.8876	0.11323	0.06827	0.08839
	34.9105	0.11457	0.06828	0.08436
	34.9335	0.1156	0.06862	0.08914
	34.9565	0.11547	0.06927	0.09392
	34.9795	0.11377	0.06994	0.0986
	35.0025	0.11114	0.07034	0.10329
	35.0255	0.10879	0.07037	0.10504
	35.0484	0.10742	0.07013	0.10679
	35.0714	0.10701	0.06965	0.11135
	35.0944	0.10742	0.06895	0.11591
	35.1174	0.10875	0.06813	0.11558
	35.1404	0.11086	0.06742	0.11526
	35.1634	0.11307	0.067	0.1078
	35.1863	0.11459	0.06694	0.10035
	35.2093	0.11515	0.06713	0.10171
	35.2323	0.11493	0.06747	0.10306
	35.2553	0.11404	0.06776	0.10545
	35.2783	0.11243	0.06785	0.10784
	35.3013	0.11052	0.0677	0.11023
	35.3242	0.10922	0.06737	0.11263
	35.3472	0.10936	0.06686	0.11528
	35.3702	0.11105	0.06616	0.11794
	35.3932	0.1138	0.06537	0.11571
	35.4162	0.11699	0.06476	0.11347
	35.4392	0.12006	0.06459	0.11197
	35.4621	0.12261	0.06479	0.11047
	35.4851	0.12442	0.06504	0.10898
	35.5081	0.12557	0.06506	0.10748
	35.5311	0.12617	0.06475	0.10301
	35.5541	0.12622	0.0642	0.09855
	35.577	0.12574	0.06356	0.08919
	35.6	0.12509	0.06305	0.07983
	35.623	0.12468	0.06283	0.07421
	35.646	0.12457	0.06301	0.06858
	35.669	0.12436	0.06352	0.07567
	35.692	0.12356	0.06419	0.08276
	35.7149	0.12187	0.06478	0.09155
	35.7379	0.11941	0.06506	0.10033
	35.7609	0.11709	0.06485	0.10227
	35.7839	0.11659	0.06415	0.10421
	35.8069	0.1191	0.06321	0.1086
	35.8299	0.1237	0.06248	0.11298
	35.8528	0.12772	0.06221	0.11737
	35.8758	0.12907	0.06228	0.12175
	35.8988	0.12811	0.06236	0.12241
	35.9218	0.12657	0.06239	0.12306
	35.9448	0.1251	0.06279	0.12372
	35.9678	0.12267	0.06406	0.12437
	35.9907	0.11845	0.06608	0.12362
	36.0137	0.11323	0.06799	0.12287
	36.0367	0.10866	0.06889	0.12212
	36.0597	0.10568	0.06865	0.12137
	36.0827	0.10419	0.06791	0.11925
	36.1057	0.10385	0.06731	0.11713
	36.1286	0.10452	0.06696	0.11208
	36.1516	0.1057	0.06662	0.10702
	36.1746	0.10653	0.06622	0.1065
	36.1976	0.10652	0.06602	0.10597
	36.2206	0.10625	0.0662	0.10544
	36.2435	0.10658	0.06662	0.10491
	36.2665	0.10739	0.06694	0.1004
	36.2895	0.10727	0.0669	0.0959
	36.3125	0.10499	0.06641	0.09433
	36.3355	0.10105	0.0656	0.09276
	36.3585	0.09769	0.06459	0.09077
	36.3814	0.09689	0.06361	0.08877
	36.4044	0.09849	0.06282	0.08188
	36.4274	0.10026	0.06239	0.07499
	36.4504	0.10002	0.06238	0.07359
	36.4734	0.09748	0.06276	0.07218
	36.4964	0.09428	0.06322	0.08153
	36.5193	0.09222	0.06343	0.09088
	36.5423	0.09171	0.06324	0.10085
	36.5653	0.09181	0.06296	0.11081
	36.5883	0.09147	0.06302	0.11393
	36.6113	0.0906	0.06359	0.11704
	36.6343	0.08999	0.06439	0.11424
	36.6572	0.09033	0.06502	0.11145
	36.6802	0.09142	0.06528	0.11549
	36.7032	0.09231	0.06525	0.11954
	36.7262	0.09196	0.06511	0.12426
	36.7492	0.08998	0.06497	0.12898
	36.7722	0.08674	0.06472	0.1249
	36.7951	0.08345	0.06425	0.12082
	36.8181	0.08176	0.06352	0.12166
	36.8411	0.08297	0.06283	0.1225
	36.8641	0.08696	0.0626	0.12334
	36.8871	0.09216	0.06304	0.12418
	36.91	0.09659	0.06383	0.11588
	36.933	0.09897	0.06441	0.10758
	36.956	0.09889	0.06447	0.10613
	36.979	0.09638	0.06423	0.10468
	37.002	0.09205	0.0641	0.11146
	37.025	0.08748	0.06417	0.11825
	37.0479	0.08468	0.06414	0.12357
	37.0709	0.08456	0.0637	0.12889
	37.0939	0.08621	0.0629	0.12877
	37.1169	0.08805	0.06209	0.12864
	37.1399	0.08941	0.06145	0.12363
	37.1629	0.09072	0.06096	0.11862
	37.1858	0.09221	0.06051	0.10799
	37.2088	0.0933	0.06014	0.09737
	37.2318	0.09355	0.06	0.08822
	37.2548	0.09359	0.06016	0.07906
	37.2778	0.09476	0.0606	0.07929
	37.3008	0.09762	0.06129	0.07952
	37.3237	0.10127	0.06213	0.08464
	37.3467	0.10406	0.06291	0.08976
	37.3697	0.1048	0.06333	0.09399
	37.3927	0.10339	0.06336	0.09823
	37.4157	0.10077	0.06325	0.09953
	37.4387	0.09829	0.06331	0.10083
	37.4616	0.09707	0.06355	0.09895
	37.4846	0.09727	0.06378	0.09707
	37.5076	0.09795	0.06391	0.09225
	37.5306	0.09783	0.06406	0.08744
	37.5536	0.09639	0.06426	0.09033
	37.5766	0.09428	0.06429	0.09323
	37.5995	0.09279	0.06393	0.09319
	37.6225	0.09298	0.06346	0.09315
	37.6455	0.09525	0.06342	0.08883
	37.6685	0.09921	0.06413	0.08451
	37.6915	0.10377	0.06515	0.08508
	37.7144	0.10731	0.06572	0.08565
	37.7374	0.10873	0.06548	0.08549
	37.7604	0.10829	0.06484	0.08532
	37.7834	0.10745	0.06448	0.0881
	37.8064	0.10734	0.06471	0.09087
	37.8294	0.10764	0.06527	0.08933
	37.8523	0.10702	0.06577	0.08779
	37.8753	0.10459	0.06599	0.08136
	37.8983	0.10088	0.06588	0.07493
	37.9213	0.09729	0.06535	0.07451
	37.9443	0.09502	0.0643	0.07409
	37.9673	0.09439	0.06294	0.0722
	37.9902	0.0949	0.06183	0.07031
	38.0132	0.09572	0.06152	0.0709
	38.0362	0.09625	0.06207	0.07148
	38.0592	0.09657	0.06301	0.08283
	38.0822	0.09728	0.06375	0.09418
	38.1052	0.09873	0.06394	0.10552
	38.1281	0.10047	0.06361	0.11687
	38.1511	0.10161	0.06286	0.11941
	38.1741	0.10165	0.06182	0.12196
	38.1971	0.10082	0.06063	0.12352
	38.2201	0.09962	0.05952	0.12509
	38.2431	0.09816	0.05875	0.12665
	38.266	0.09629	0.05849	0.12822
	38.289	0.09406	0.05878	0.12473
	38.312	0.09197	0.05956	0.12125
	38.335	0.09069	0.06061	0.11776
	38.358	0.09047	0.0616	0.11428
	38.3809	0.09084	0.06221	0.1136
	38.4039	0.091	0.06239	0.11293
	38.4269	0.09036	0.06237	0.11519
	38.4499	0.08889	0.06253	0.11746
	38.4729	0.08687	0.06306	0.11434
	38.4959	0.08441	0.06389	0.11122
	38.5188	0.08141	0.06474	0.11299
	38.5418	0.07816	0.06539	0.11477
	38.5648	0.07568	0.06576	0.12681
	38.5878	0.07484	0.06596	0.13885
	38.6108	0.07526	0.06607	0.14014
	38.6338	0.07538	0.06598	0.14142
	38.6567	0.07411	0.06541	0.13767
	38.6797	0.07215	0.06421	0.13392
	38.7027	0.07124	0.06261	0.1331
	38.7257	0.07216	0.06115	0.13228
	38.7487	0.0739	0.06018	0.12676
	38.7717	0.07504	0.05971	0.12123
	38.7946	0.07551	0.05957	0.11571
	38.8176	0.0766	0.05976	0.11018
	38.8406	0.07928	0.06032	0.11171
	38.8636	0.0828	0.06114	0.11324
	38.8866	0.08509	0.06199	0.11183
	38.9096	0.08436	0.0628	0.11043
	38.9325	0.08041	0.06367	0.10404
	38.9555	0.07463	0.06466	0.09765
	38.9785	0.06908	0.06538	0.09811
	39.0015	0.06533	0.06528	0.09856
	39.0245	0.06367	0.06407	0.10194
	39.0474	0.06325	0.06216	0.10532
	39.0704	0.06291	0.06034	0.10724
	39.0934	0.06231	0.05939	0.10915
	39.1164	0.06213	0.05959	0.11011
	39.1394	0.06323	0.06061	0.11108
	39.1624	0.06558	0.06175	0.11498
	39.1853	0.06813	0.06244	0.11888
	39.2083	0.06975	0.06253	0.12037
	39.2313	0.06997	0.06236	0.12186
	39.2543	0.06916	0.06235	0.12042
	39.2773	0.06815	0.06274	0.11898
	39.3003	0.06826	0.06348	0.12111
	39.3232	0.07102	0.06435	0.12325
	39.3462	0.07706	0.06502	0.12391
	39.3692	0.08494	0.06525	0.12458
	39.3922	0.09148	0.06497	0.12042
	39.4152	0.09395	0.06438	0.11627
	39.4382	0.09216	0.06373	0.11505
	39.4611	0.08832	0.06321	0.11383
	39.4841	0.0851	0.06281	0.11325
	39.5071	0.0839	0.06245	0.11267
	39.5301	0.08468	0.06207	0.10915
	39.5531	0.08649	0.06167	0.10564
	39.5761	0.08801	0.0613	0.10106
	39.599	0.08783	0.0611	0.09647
	39.622	0.08517	0.06109	0.09189
	39.645	0.08059	0.06114	0.08731
	39.668	0.07589	0.06106	0.09232
	39.691	0.07285	0.06072	0.09734
	39.7139	0.07202	0.06019	0.10382
	39.7369	0.07247	0.05966	0.1103
	39.7599	0.07281	0.05932	0.10297
	39.7829	0.07257	0.05921	0.09564
	39.8059	0.07246	0.05923	0.08977
	39.8289	0.07348	0.05932	0.08391
	39.8518	0.07562	0.05961	0.08905
	39.8748	0.07771	0.06037	0.09419
	39.8978	0.07851	0.06156	0.09443
	39.9208	0.07781	0.0628	0.09468
	39.9438	0.07641	0.06356	0.09152
	39.9668	0.07506	0.06374	0.08836
	39.9897	0.07398	0.06359	0.09205
	40.0127	0.07326	0.06336	0.09574
	40.0357	0.07353	0.06302	0.10101
	40.0587	0.07561	0.06258	0.10629
	40.0817	0.07936	0.06226	0.10276
	40.1047	0.08316	0.06231	0.09924
	40.1276	0.0851	0.06258	0.09196
	40.1506	0.0848	0.06266	0.08469
	40.1736	0.08381	0.06231	0.09014
	40.1966	0.08394	0.06184	0.09558
	40.2196	0.08543	0.06172	0.10127
	40.2426	0.08698	0.06202	0.10696
	40.2655	0.08747	0.06232	0.10385
	40.2885	0.08699	0.06212	0.10073
	40.3115	0.08632	0.06142	0.09718
	40.3345	0.0858	0.06076	0.09362
	40.3575	0.08518	0.06066	0.09495
[truncated: 11,107 more rows]

## Sheet: Supplementary Figure 2
		data 1	data 2	data 3
Supplementary Figure 2	X	Y1	Y2	Y3
	23.392	100	100	100
	23.692	99.8978	100.07	99.9876
	23.978	99.8506	100.094	100.025
	24.299	99.8348	100.117	100.087
	24.683	99.8113	100.105	100.074
	25.137	99.7955	100.047	100.025
	25.632	99.7876	100.035	100
	26.223	99.7876	100.012	99.9505
	26.913	99.7641	99.9883	99.8761
	27.663	99.7405	99.9532	99.8142
	28.541	99.7326	99.9415	99.7647
	29.498	99.7169	99.9181	99.6903
	30.619	99.7011	99.883	99.6408
	31.84	99.6618	99.8596	99.5293
	33.214	99.6304	99.8128	99.4178
	34.707	99.6068	99.7425	99.2939
	36.391	99.5753	99.6723	99.1825
	38.204	99.5439	99.6138	99.071
	40.171	99.5124	99.5436	98.9595
	42.316	99.4731	99.4617	98.8232
	44.594	99.4416	99.3564	98.6994
	47.04	99.4023	99.2627	98.5631
	49.625	99.3708	99.1457	98.4021
	52.373	99.3315	99.0404	98.2534
	55.237	99.2922	98.9467	98.0924
	58.247	99.2371	98.818	97.9066
	61.397	99.1899	98.6893	97.7208
	64.648	99.1506	98.584	97.5598
	67.982	99.1192	98.4786	97.3863
	71.431	99.0484	98.3382	97.151
	74.93	98.9933	98.1861	96.9528
	78.515	98.9461	98.0807	96.767
	82.162	98.8753	97.952	96.5193
	85.849	98.8124	97.8116	96.2839
	89.61	98.7416	97.6946	96.0857
	93.371	98.6787	97.5892	95.838
	97.159	98.6237	97.4722	95.5902
	100.961	98.5765	97.3786	95.3673
	104.757	98.5057	97.285	95.1195
	108.53	98.4428	97.1796	94.847
	112.282	98.372	97.0509	94.5745
	116.016	98.3012	96.969	94.2772
	119.702	98.2462	96.9105	94.0047
	123.371	98.2068	96.8637	93.7446
	127.004	98.1439	96.7935	93.4349
	130.603	98.0967	96.7349	93.1376
	134.138	98.0495	96.6764	92.7908
	137.639	98.0181	96.6296	92.4935
	141.097	97.9866	96.5828	92.1838
	144.476	97.9237	96.5594	91.8494
	147.801	97.9001	96.5243	91.4901
	151.06	97.8451	96.4775	91.1309
	154.3	97.8215	96.4541	90.8089
	157.457	97.79	96.419	90.462
	160.517	97.7664	96.3722	90.1152
	163.522	97.735	96.337	89.756
	166.459	97.6956	96.3136	89.4215
	169.334	97.672	96.3019	89.0747
	172.156	97.6563	96.2902	88.7526
	174.931	97.6406	96.2902	88.4553
	177.633	97.6091	96.2551	88.1704
	180.326	97.6013	96.2434	87.8608
	182.957	97.5934	96.2434	87.5387
	185.553	97.5541	96.1966	87.2167
	188.121	97.5383	96.1966	86.9689
	190.644	97.5305	96.1966	86.7212
	193.139	97.5069	96.1732	86.4363
	195.608	97.4912	96.1498	86.1885
	198.046	97.4833	96.1732	85.978
	200.467	97.4518	96.1498	85.7674
	202.871	97.4518	96.1732	85.5692
	205.246	97.4361	96.1615	85.371
	207.616	97.4282	96.1615	85.1852
	209.974	97.4361	96.1615	85.0365
	212.329	97.4282	96.1615	84.8755
	214.659	97.4361	96.1615	84.7516
	216.997	97.4204	96.1498	84.603
	219.342	97.4046	96.1264	84.4791
	221.677	97.3889	96.1147	84.3429
	224.006	97.4046	96.1264	84.2438
	226.354	97.3889	96.103	84.1323
	228.709	97.4046	96.1147	84.0704
	231.061	97.4046	96.103	83.9589
	233.429	97.3889	96.0796	83.8598
	235.798	97.3811	96.103	83.7855
	238.189	97.3811	96.103	83.7359
	240.563	97.3968	96.0913	83.674
	242.963	97.3811	96.0913	83.5996
	245.345	97.3653	96.0679	83.5501
	247.744	97.3811	96.0913	83.5129
	250.14	97.3732	96.0796	83.4882
	252.547	97.3575	96.0445	83.4262
	254.955	97.3653	96.0679	83.4138
	257.377	97.3575	96.0679	83.3767
	259.818	97.3732	96.0913	83.3767
	262.263	97.3575	96.0679	83.3271
	264.721	97.3496	96.0679	83.3024
	267.194	97.3575	96.0796	83.3024
	269.659	97.3575	96.0562	83.3024
	272.148	97.3575	96.0679	83.3024
	274.621	97.3575	96.0562	83.2776
	277.109	97.3732	96.0562	83.2776
	279.605	97.3732	96.0562	83.2776
	282.079	97.3575	96.0328	83.2652
	284.57	97.3575	96.0445	83.2652
	287.047	97.3575	96.0445	83.2652
	289.514	97.3339	96.0094	83.228
	292.01	97.3417	96.0094	83.2404
	294.492	97.3417	95.986	83.2157
	296.974	97.326	95.9625	83.1909
	299.452	97.3181	95.9509	83.1785
	301.93	97.3103	95.9509	83.1661
	304.418	97.3103	95.9509	83.1661
	306.906	97.3103	95.9274	83.1413
	309.397	97.2945	95.904	83.1413
	311.882	97.3103	95.904	83.1413
	314.383	97.3103	95.904	83.1413
	316.867	97.3103	95.904	83.1413
	319.369	97.3181	95.904	83.1413
	321.858	97.326	95.9157	83.1413
	324.34	97.326	95.9274	83.1413
	326.826	97.3181	95.904	83.1413
	329.314	97.3103	95.8806	83.1166
	331.802	97.3181	95.8806	83.1166
	334.312	97.326	95.9274	83.1537
	336.794	97.3339	95.9274	83.1537
	339.3	97.3181	95.904	83.129
	341.788	97.326	95.904	83.129
	344.272	97.3103	95.8806	83.1042
	346.766	97.3181	95.8806	83.129
	349.245	97.3181	95.8806	83.129
	351.72	97.3181	95.904	83.1166
	354.209	97.2867	95.8572	83.067
	356.702	97.2945	95.8572	83.067
	359.207	97.2945	95.8572	83.067
	361.723	97.2945	95.8572	83.067
	364.208	97.2945	95.8455	83.0422
	366.693	97.2945	95.8455	83.0298
	369.192	97.2867	95.8338	83.0175
	371.709	97.2788	95.8221	83.0051
	374.255	97.2867	95.7987	82.9927
	376.801	97.2709	95.7753	82.9679
	379.33	97.2709	95.7753	82.9679
	381.848	97.2709	95.7753	82.9679
	384.367	97.2631	95.7636	82.9555
	386.856	97.2631	95.7636	82.9431
	389.352	97.2631	95.7636	82.9308
	391.814	97.2552	95.7519	82.9184
	394.307	97.2473	95.7402	82.906
	396.79	97.2316	95.7402	82.8688
	399.285	97.2316	95.7168	82.8317
	401.787	97.2316	95.7168	82.8193
	404.291	97.2316	95.7051	82.8193
	406.8	97.2316	95.6934	82.7945
	409.305	97.2159	95.67	82.7573
	411.811	97.2159	95.67	82.745
	414.314	97.2159	95.67	82.7202
	416.808	97.2159	95.6583	82.6954
	419.292	97.2002	95.6349	82.6211
	421.799	97.2002	95.6349	82.5963
	424.281	97.2002	95.6115	82.5592
	426.759	97.1844	95.5881	82.4972
	429.252	97.1844	95.5881	82.4477
	431.741	97.1844	95.5647	82.3857
	434.231	97.1844	95.5647	82.361
	436.735	97.1844	95.5647	82.3114
	439.251	97.1687	95.5413	82.2371
	441.772	97.153	95.5178	82.1752
	444.272	97.153	95.5178	82.1256
	446.771	97.153	95.5178	82.0761
	449.27	97.153	95.5178	82.0265
	451.763	97.153	95.4944	81.977
	454.284	97.1451	95.4593	81.9274
	456.767	97.1451	95.4593	81.8779
	459.278	97.1372	95.4242	81.8159
	461.771	97.1294	95.4242	81.7664
	464.257	97.1215	95.3891	81.7292
	466.75	97.1137	95.3774	81.6673
	469.239	97.1058	95.354	81.593
	471.749	97.1058	95.3423	81.5434
	474.252	97.0901	95.3189	81.4939
	476.736	97.0901	95.2955	81.4443
	479.218	97.0901	95.2838	81.37
	481.712	97.0586	95.237	81.2957
	484.205	97.0507	95.2019	81.2337
	486.697	97.035	95.1785	81.1718
	489.194	97.035	95.1785	81.0975
	491.692	97.0271	95.1668	81.0108
	494.196	97.0193	95.1082	80.9364
	496.677	97.0035	95.0731	80.8621
	499.168	97.0035	95.0497	80.8002
	501.667	96.9799	95.0263	80.7135
	504.161	96.9721	94.9912	80.6516
	506.649	96.9642	94.9678	80.5896
	509.162	96.9564	94.921	80.4905
	511.647	96.9485	94.8742	80.4162
	514.172	96.9328	94.8274	80.3295
	516.685	96.917	94.7806	80.2428
	519.201	96.8777	94.6869	80.1065
	521.711	96.862	94.6401	80.0198
	524.211	96.8305	94.5699	79.9083
	526.702	96.7991	94.5114	79.7969
	529.196	96.7833	94.4295	79.6978
	531.692	96.7519	94.371	79.5987
	534.186	96.7283	94.3359	79.4748
	536.715	96.7047	94.2188	79.3757
	539.208	96.6811	94.1135	79.2642
	541.721	96.6496	94.0316	79.128
	544.23	96.6103	93.938	79.0041
	546.745	96.5553	93.8327	78.8183
	549.265	96.5238	93.7273	78.6696
	551.78	96.4845	93.5986	78.5334
	554.273	96.453	93.4699	78.36
	556.761	96.3901	93.3177	78.1865
	559.263	96.335	93.1539	78.0379
	561.769	96.28	93.0018	77.8645
	564.252	96.2092	92.8379	77.7035
	566.746	96.1463	92.6858	77.5177
	569.245	96.0676	92.5102	77.3319
	571.729	96.0047	92.323	77.1337
	574.22	95.9261	92.1124	76.9479
	576.711	95.8474	91.8666	76.7249
	579.204	95.7531	91.6442	76.5391
	581.689	95.6508	91.4219	76.3409
	584.183	95.5486	91.1644	76.1055
	586.68	95.4463	90.907	75.9073
	589.193	95.3205	90.6261	75.6968
	591.698	95.1711	90.2984	75.4243
	594.213	95.0452	89.9707	75.2013
	596.713	94.8879	89.608	74.9288
	599.206	94.7385	89.2803	74.7182
	601.731	94.5969	88.9409	74.4705
	604.239	94.4082	88.5898	74.2103
	606.734	94.2194	88.2153	73.9378
	609.235	94.0464	87.8408	73.6281
	611.745	93.8577	87.3844	73.3185
	614.247	93.6296	86.9865	72.9964
	616.747	93.3858	86.5418	72.6744
	619.263	93.1498	86.062	72.3151
	621.758	92.9139	85.5939	71.9311
	624.267	92.6701	85.0907	71.5224
	626.767	92.3791	84.5758	71.0764
	629.267	92.0724	84.0609	70.5686
	631.806	91.7892	83.4991	70.0483
	634.334	91.4432	82.9023	69.5033
	636.855	91.0971	82.2937	68.9087
	639.341	90.7432	81.6501	68.2398
	641.823	90.3578	80.9713	67.5461
	644.29	89.9646	80.2926	66.7658
	646.774	89.5242	79.5436	65.7129
	649.243	89.0759	78.6542	64.7343
	651.721	88.6197	77.8701	63.6071
	654.229	88.1321	76.9573	62.3312
	656.738	87.5187	75.9625	60.8324
	659.243	86.976	74.9912	59.0858
	661.725	86.3547	73.9614	57.0296
	664.2	85.6783	72.8262	54.6141
	666.693	84.9626	71.6559	51.9509
	669.19	84.2469	70.4038	49.2382
	671.674	83.4683	69.093	46.6245
	674.15	82.6189	67.6419	44.1843
	676.616	81.7302	66.1088	41.5211
	679.104	80.7314	64.4939	38.5854
	681.584	79.7011	62.7501	36.3558
	684.079	78.5922	60.8777	34.9932
	686.542	77.3811	58.9116	34.188
	689.02	76.0755	56.7817	33.4077
	691.499	74.6677	54.4763	32.6149
	693.985	73.1184	52.0538	31.9088
	696.454	71.451	49.4441	31.1532
	698.946	69.6658	46.6355	30.2861
	701.45	67.676	43.6747	29.2333
	703.95	65.5446	40.5383	28.2175
	706.446	63.2009	37.1679	27.0655
	708.936	60.6135	33.6688	25.864
	711.416	57.8372	29.9942	24.6501
	713.899	54.8014	26.1791	23.4485
	716.384	51.4746	22.3054	22.2098
	718.882	47.9276	18.4786	21.0083
	721.373	44.1369	14.7689	19.943
	723.876	40.0393	11.5155	18.8901
	726.379	35.8238	8.81217	17.9983
	728.91	31.3881	6.64716	17.4161
	731.463	26.7794	5.00878	17.0692
	734.015	22.1628	3.70977	16.933
	736.565	17.5855	2.60971	16.8463
	739.145	13.1262	1.75541	16.7596
	741.75	9.0523	1.08836	16.6976
	744.405	5.62328	0.62025	16.6357
	747.084	3.03578	0.26916	16.5738
	749.773	1.56508	0.09362	16.5242
	752.365	0.84939	0.07022	16.4994
	754.865	0.54266	0.05852	16.4375
	757.428	0.19662	0.05852	16.4003
	759.747	0.04719	0.05852	16.3508
	762.037	0.02359	0.05852	16.3012
	764.399	0.01573	0.05852	16.2517
	766.82	0.00787	0.07022	16.2145
	769.286	0.00787	0.07022	16.1898
	771.744	0.00787	0.07022	16.165
	774.216	0.00787	0.07022	16.1278
	776.747	-2.1376e-06	0.07022	16.0783
	779.279	0.01573	0.09362	16.0287
	781.793	0.01573	0.09362	16.004
	784.289	0.01573	0.09362	15.9792
	786.802	0.01573	0.09362	15.9296
	789.291	0.01573	0.09362	15.8925
	791.766	0.01573	0.09362	15.8429
	794.264	0.00786	0.08192	15.7934
	796.748	9.0942e-07	0.08192	15.7562

## Sheet: Supplementary Figure 7
Supplementary Figure 7	-0.10688	0.20958
	-0.10495	0.55686
	-0.10155	0.70641
	-0.09854	0.81119
	-0.09556	0.90273
	-0.09256	0.98371
	-0.08955	1.05414
	-0.08656	1.1237
	-0.0836	1.15296
	-0.08056	1.22218
	-0.07757	1.26814
	-0.07456	1.31412
	-0.07153	1.34648
	-0.06853	1.40034
	-0.06553	1.41332
	-0.06254	1.47957
	-0.05953	1.49653
	-0.05653	1.5499
	-0.05353	1.55756
	-0.05055	1.61195
	-0.04756	1.61391
	-0.04454	1.6787
	-0.04156	1.68128
	-0.03856	1.74037
	-0.03555	1.75104
	-0.03258	1.78891
	-0.02958	1.81034
	-0.02658	1.85351
	-0.02359	1.86152
	-0.02058	1.92462
	-0.01759	1.91091
	-0.0146	1.95582
	-0.0116	1.97263
	-0.00859	2.01243
	-0.0056	2.03016
	-0.00261	2.08422
	0.000385	2.06458
	0.00341	2.13254
	0.00642	2.14111
	0.00943	2.18761
	0.01241	2.20306
	0.01543	2.23201
	0.01842	2.24312
	0.02141	2.30571
	0.02441	2.31559
	0.02741	2.36773
	0.0304	2.37727
	0.03341	2.43114
	0.0364	2.44922
	0.03941	2.50022
	0.0424	2.50946
	0.0454	2.54101
	0.04839	2.57657
	0.05139	2.60391
	0.0544	2.63389
	0.05736	2.6925
	0.06037	2.72627
	0.06337	2.74407
	0.06637	2.79015
	0.06936	2.8357
	0.07237	2.85446
	0.07535	2.89947
	0.07836	2.95618
	0.08139	2.99319
	0.08439	3.03339
	0.08739	3.08128
	0.09039	3.14067
	0.09342	3.22081
	0.09641	3.31369
	0.0994	3.31062
	0.10239	3.34453
	0.10539	3.38652
	0.1084	3.42773
	0.11141	3.44746
	0.1144	3.52455
	0.11739	3.54968
	0.12038	3.5952
	0.12339	3.6124
	0.12639	3.68902
	0.12939	3.72186
	0.13239	3.88332
	0.13536	3.82954
	0.13838	3.89802
	0.14137	3.90495
	0.14438	3.97676
	0.14739	4.02574
	0.15039	4.09054
	0.15339	4.12847
	0.15639	4.21017
	0.1594	4.24175
	0.16241	4.3404
	0.16539	4.38494
	0.16841	4.46354
	0.17138	4.50085
	0.1744	4.60624
	0.17737	4.65446
	0.18038	4.74111
	0.18339	4.78597
	0.18639	4.88121
	0.18939	4.93247
	0.1924	5.01196
	0.19536	5.07651
	0.19837	5.18445
	0.20136	5.24209
	0.20436	5.3503
	0.20738	5.41832
	0.21036	5.51766
	0.21337	5.5786
	0.21635	5.68976
	0.21934	5.76097
	0.22236	5.89435
	0.22536	5.96384
	0.22834	6.05198
	0.23134	6.10626
	0.23436	6.24824
	0.23738	6.32684
	0.24037	6.44678
	0.24338	6.5228
	0.24636	6.62535
	0.24937	6.74478
	0.25237	6.85722
	0.25538	6.96093
	0.25836	7.07637
	0.26136	7.19468
	0.26437	7.3132
	0.26738	7.41521
	0.27078	7.59986
	0.2742	7.70023
	0.27719	7.83695
	0.28021	7.96416
	0.28317	8.11199
	0.28619	8.22868
	0.28919	8.37702
	0.29216	8.52144
	0.2952	8.72969
	0.29817	8.80279
	0.3012	8.98063
	0.30417	9.10778
	0.30714	9.26689
	0.31019	9.41077
	0.31321	9.58258
	0.3162	9.71038
	0.3192	9.88279
	0.32221	10.0322
	0.32519	10.2579
	0.32819	10.4105
	0.33119	10.6272
	0.33418	10.7692
	0.33721	10.9927
	0.34018	11.183
	0.34317	11.3964
	0.34618	11.5702
	0.34918	11.777
	0.35216	12.0079
	0.35515	12.2287
	0.35816	12.4287
	0.36115	12.6617
	0.36415	12.9422
	0.36715	13.2089
	0.37013	13.3991
	0.37314	13.6689
	0.37614	13.9289
	0.37915	14.2021
	0.38213	14.4914
	0.38515	14.7787
	0.38818	15.0702
	0.39117	15.3453
	0.39415	15.6698
	0.39718	16.0119
	0.40017	16.3277
	0.40316	16.6669
	0.40617	17.0146
	0.40913	17.3279
	0.41214	17.7066
	0.41516	18.0717
	0.41815	18.5006
	0.42115	18.8666
	0.42415	19.2866
	0.42715	19.726
	0.43013	20.1979
	0.43315	20.6598
	0.43615	21.0995
	0.43914	21.6024
	0.44213	22.1225
	0.44513	22.5897
	0.44812	23.1768
	0.45116	23.7194
	0.45414	24.3015
	0.45714	24.8705
	0.46011	25.4758
	0.46313	26.129
	0.46617	26.868
	0.46916	27.5644
	0.47216	28.199
	0.47517	28.8761
	0.47816	29.6598
	0.48117	30.4252
	0.48413	31.2128
	0.48714	32.0649
	0.49016	32.8764
	0.49315	33.7061
	0.49613	34.6216
	0.49918	35.5558
	0.50213	36.4855
	0.50512	37.5026
	0.50812	38.5465
	0.51112	39.5993
	0.51414	40.7435
	0.51713	41.9078
	0.52012	43.0728
	0.52313	44.2349
	0.5261	45.5501
	0.52912	46.8484
	0.53212	48.1933
	0.53512	49.4889
	0.5381	50.9433
	0.54114	52.413
	0.54415	53.9147
	0.54714	55.4644
	0.55015	57.0634
	0.55315	58.6881
	0.55614	60.4342
	0.55915	62.1154
	0.56215	63.9065
	0.56513	65.7122
	0.56816	67.6152
	0.57113	69.481
	0.57413	71.4488
	0.57714	73.4397
	0.58011	75.4568
	0.58311	77.5018
	0.58611	79.6645
	0.58912	81.8067
	0.59212	84.1075
	0.59512	86.3865
	0.5981	88.7331
	0.6011	91.0551
	0.6041	93.4039
	0.6071	95.8464
	0.61053	98.8216
	0.61397	101.6
	0.61698	104.037
	0.61998	106.553
	0.62299	109.094
	0.62598	111.715
	0.62901	114.299
	0.63199	116.917
	0.635	119.51
	0.63799	122.052
	0.64101	124.727
	0.64398	127.341
	0.64698	129.856
	0.65	132.362
	0.65298	134.9
	0.65597	137.295
	0.65896	139.857
	0.66194	142.438
	0.66495	144.871
	0.66797	147.192
	0.67095	149.555
	0.67396	151.917
	0.67698	154.184
	0.67995	156.361
	0.68295	158.526
	0.68596	160.505
	0.68895	162.619
	0.69195	164.51
	0.69496	166.532
	0.69798	168.278
	0.70097	170.027
	0.70396	171.669
	0.70697	173.291
	0.70998	174.771
	0.71299	176.359
	0.71595	177.685
	0.71896	178.884
	0.72193	179.977
	0.72495	181.05
	0.72795	182.098
	0.73095	183.045
	0.73395	183.864
	0.73697	184.606
	0.73998	185.327
	0.74298	185.996
	0.74596	186.646
	0.74897	187.32
	0.75196	187.648
	0.75497	188.139
	0.75795	188.591
	0.76095	188.887
	0.76396	189.136
	0.76695	189.427
	0.76996	189.658
	0.77299	189.92
	0.77599	190.16
	0.77899	190.326
	0.78198	190.462
	0.78499	190.466
	0.78799	190.593
	0.79098	190.725
	0.79397	190.651
	0.79698	190.881
	0.79996	190.841
	0.80297	190.982
	0.80595	191.051
	0.80893	191.071
	0.81192	190.986
	0.81493	191.093
	0.81794	191.167
	0.82093	191.256
	0.82393	191.311
	0.82694	191.449
	0.82993	191.474
	0.83291	191.508
	0.83593	191.536
	0.83891	191.652
	0.84191	191.687
	0.84491	191.831
	0.84792	191.986
	0.85095	192.067
	0.85393	192.088
	0.85693	192.271
	0.85992	192.38
	0.86295	192.655
	0.86595	192.806
	0.86893	193.021
	0.87193	193.188
	0.87492	193.464
	0.87791	193.579
	0.88092	193.847
	0.88392	194.092
	0.8869	194.362
	0.8899	194.615
	0.89288	194.865
	0.89591	195.16
	0.8989	195.548
	0.90189	195.841
	0.90488	196.138
	0.90787	196.459
	0.91088	196.787
	0.91388	197.076
	0.91688	197.489
	0.91987	197.714
	0.92288	198.086
	0.92593	198.473
	0.9289	198.897
	0.9319	199.34
	0.93489	199.673
	0.93789	200.103
	0.94089	200.484
	0.9439	200.901
	0.94688	201.342
	0.94987	201.902
	0.95286	202.367
	0.95586	202.853
	0.95886	203.404
	0.96188	203.851
	0.96485	204.308
	0.96783	204.709
	0.97084	205.332
	0.97383	205.835
	0.97682	206.379
	0.97985	206.918
	0.98284	207.427
	0.98583	207.99
	0.98883	208.629
	0.99182	209.267
	0.99483	209.825
	0.99783	210.34
	1.00085	211.009
	1.00387	211.652
	1.00686	212.314
	1.00987	212.892
	1.01286	213.622
	1.01585	214.209
	1.01886	214.893
	1.02186	215.544
	1.02487	216.324
	1.02786	217.166
	1.03084	217.865
	1.03385	218.394
	1.03684	219.167
	1.03986	219.888
	1.04286	220.582
	1.04586	221.315
	1.04885	222.143
	1.05184	222.834
	1.05483	223.654
	1.05786	224.347
	1.06085	225.216
	1.06382	226.046
	1.06683	226.843
	1.06983	227.683
	1.07281	228.689
	1.07581	229.558
	1.07885	230.496
	1.08185	231.313
	1.08485	232.066
	1.08784	232.941
	1.09085	233.83
	1.09384	234.701
	1.09685	235.654
	1.09985	236.571
	1.10285	237.56
	1.10585	238.52
	1.10884	239.66
	1.11183	240.554
	1.11483	241.481
	1.11782	242.436
	1.12083	243.485
	1.12382	244.49
	1.12681	245.544
	1.12981	246.575
	1.13282	247.627
	1.13581	248.546
	1.13879	249.62
	1.14178	250.647
	1.1448	251.81
	1.14779	252.851
	1.1508	253.829
	1.1538	254.996
	1.15682	256.092
	1.15984	257.124
	1.16284	258.231
	1.16582	259.344
	1.16884	260.494
	1.17183	261.617
	1.17482	262.798
	1.17782	263.866
	1.1808	265.035
	1.1838	266.219
	1.18681	267.381
	1.1898	268.556
	1.19278	269.818
	1.19579	271.04
	1.19879	272.289
	1.20179	273.433
	1.20477	274.594
	1.20776	275.706
	1.21078	276.9
	1.21376	277.97
	1.21677	279.172
	1.21973	280.413
	1.22274	281.475
	1.22574	282.606
	1.22874	283.859
	1.23175	285.034
	1.23478	286.502
	1.23777	287.692
	1.24077	289.038
	1.24376	290.187
	1.24676	291.539
	1.24976	292.483
	1.25275	293.585
	1.25576	294.801
	1.25875	295.876
	1.26174	297.079
	1.26474	298.118
	1.26774	299.424
	1.27074	300.522
	1.27374	301.585
	1.27674	302.713
	1.27972	303.924
	1.28272	305.081
	1.28574	306.318
	1.28873	307.457
	1.29172	308.573
	1.29472	309.637
	1.29772	310.983
	1.30074	311.922
	1.30372	313.142
	1.30671	314.423
	1.30974	315.772
	1.31276	316.922
	1.31576	318.101
	1.31876	319.164
	1.32175	320.457
	1.32475	321.465
	1.32774	322.584
	1.33073	323.659
	1.33374	324.773
	1.33674	325.946
	1.33975	327.199
	1.34273	328.369
	1.34574	329.332
	1.34874	330.36
	1.35174	331.517
	1.35475	332.557
	1.35774	333.563
	1.36073	334.748
	1.36372	335.793
	1.36672	336.706
	1.36973	337.64
	1.37273	338.741
	1.37573	339.863
	1.37872	340.843
	1.38173	341.883
	1.38473	342.899
	1.38775	344.003
	1.39076	344.837
	1.39376	345.927
	1.39676	346.847
	1.39974	347.742
	1.40275	348.722
	1.40576	349.82
	1.40875	350.818
	1.41175	351.819
	1.41473	352.842
	1.41775	353.757
	1.42073	354.471
	1.42372	355.335
	1.42671	356.171
	1.42972	357.001
	1.43272	357.829
	1.43569	358.919
	1.43871	359.834
	1.44169	360.629
	1.4447	361.372
	1.44768	362.118
	1.45069	362.818
	1.45369	363.609
	1.45669	364.312
	1.45968	365.135
	1.46271	365.906
	1.46572	366.652
	1.46872	367.278
	1.47174	368.158
	1.47472	368.714
	1.4777	369.411
	1.48072	370.04
	1.48368	370.744
	1.4867	371.44
	1.48972	372
	1.49269	372.322
	1.49571	372.83
	1.4987	373.313
	1.50168	373.869
	1.50362	374.143
	1.50418	373.976
	1.50259	366.236
	1.49959	355.778
	1.49658	346.931
	1.49359	339.254
	1.49062	332.292
	1.48762	325.738
	1.48461	319.692
	1.4816	313.99
	1.47861	308.621
	1.47562	303.477
	1.47262	298.576
	1.46963	293.921
	1.46659	289.636
	1.46362	285.165
	1.46059	280.863
	1.45756	276.889
	1.45457	273.042
	1.45159	269.305
	1.44857	265.669
	1.44556	262.248
	1.44259	258.889
	1.43957	255.609
	1.43661	252.309
	1.4336	249.031
	1.43059	246.043
	1.42759	242.985
	1.42458	240.079
	1.42162	237.254
	1.41859	234.427
	1.41562	231.68
	1.41261	229.044
	1.40964	226.495
	1.40661	223.937
	1.40363	221.317
	1.40064	218.923
	1.39764	216.511
	1.39465	214.121
	1.39165	211.798
	1.38864	209.575
	1.38564	207.328
	1.38261	205.099
	1.3796	202.896
	1.3766	200.801
	1.37361	198.641
	1.37062	196.562
	1.36761	194.481
	1.36464	192.506
	1.36162	190.551
	1.35863	188.75
	1.35563	186.936
	1.35262	184.985
	1.34963	183.048
	1.34664	181.241
	1.34363	179.361
	1.34064	177.754
	1.33763	176.04
	1.33464	174.289
	1.33163	172.564
	1.32862	171.053
	1.32564	169.391
	1.32265	167.803
	1.31964	166.12
	1.31666	164.482
	1.31367	162.821
	1.31066	161.312
	1.30763	159.674
	1.30462	158.287
	1.30163	156.735
	1.29862	155.247
	1.29563	153.805
	1.29265	152.399
	1.28962	150.9
	1.28665	149.562
	1.28363	148.183
	1.28064	146.77
	1.27766	145.467
	1.27462	144.111
	1.27164	142.721
	1.26866	141.57
	1.26568	140.219
	1.26266	138.956
	1.25968	137.709
	1.25669	136.587
	1.25368	135.267
	1.25068	134.134
	1.24769	132.903
	1.24468	131.803
	1.2417	130.532
	1.2387	129.425
	1.2357	128.298
	1.23267	127.094
	1.22967	125.908
	1.22665	124.842
	1.22367	123.654
	1.22068	122.678
	1.21766	121.503
	1.21468	120.506
	1.21169	119.408
	1.2087	118.394
	1.2057	117.394
	1.20271	116.385
	1.19969	115.306
	1.19672	114.396
	1.19372	113.373
	1.19072	112.441
	1.18773	111.474
	1.18474	110.554
	1.18174	109.636
	1.17872	108.775
	1.17573	107.81
	1.17271	106.94
	1.16974	106.023
	1.16676	105.128
	1.16375	104.341
	1.16075	103.483
	1.15776	102.556
	1.15473	101.743
	1.1517	100.863
	1.14869	100.125
	1.14568	99.3487
	1.14271	98.6781
	1.13971	97.8351
	1.1367	97.0568
	1.13371	96.363
	1.13074	95.5432
	1.12771	94.8665
	1.12472	94.1415
	1.12172	93.4648
	1.11875	92.7036
	1.11575	92.0814
	1.11274	91.2998
	1.10976	90.5429
	1.10675	89.8788
	1.10377	89.2048
	1.10078	88.5883
	1.09778	87.9713
	1.09479	87.2606
	1.09177	86.6847
	1.08878	86.0248
	1.08579	85.4928
	1.0828	84.8016
	1.0798	84.2481
	1.07675	83.5623
	1.07375	83.0358
	1.07074	82.4222
	1.06775	81.9515
	1.06477	81.2691
	1.06176	80.7672
	1.05876	80.2191
	1.05576	79.8045
	1.05276	79.2536
	1.04977	78.7345
	1.04676	78.2335
	1.04376	77.7121
	1.04077	77.1625
	1.03777	76.7586
	1.03476	76.1862
	1.03177	75.7831
	1.02877	75.3054
	1.02577	74.9155
	1.02277	74.3676
	1.01978	73.956
	1.01678	73.4611
	1.01378	73.0684
	1.01077	72.5755
	1.00776	72.2127
	1.00479	71.666
	1.00176	71.2633
	0.99875	70.8403
	0.99575	70.3948
	0.99274	69.9324
	0.98976	69.5671
	0.98677	69.1856
	0.98374	68.778
	0.98076	68.2877
	0.97776	67.9497
	0.97476	67.532
	0.97176	67.2062
	0.96878	66.7505
	0.96575	66.345
	0.96281	65.9996
	0.95979	65.5406
	0.95678	65.2203
	0.95378	64.8098
	0.95076	64.4281
	0.94778	64.087
	0.94481	63.6527
	0.9418	63.2093
	0.93878	62.8763
	0.93581	62.4494
	0.93279	61.9762
	0.92979	61.6933
	0.9268	61.3079
	0.92378	60.8643
	0.92077	60.5119
	0.91777	60.094
	0.91477	59.664
	0.91177	59.2003
	0.90878	58.8911
	0.90578	58.4565
	0.90279	58.0323
	0.89979	57.6365
	0.89676	57.2093
	0.89379	56.7898
	0.8908	56.4606
	0.8878	55.9874
	0.88482	55.6514
	0.8818	55.2083
	0.87881	54.7798
	0.87581	54.4028
	0.87283	53.925
	0.86983	53.4591
	0.86683	53.0809
	0.86383	52.6716
	0.86082	52.2357
	0.85779	51.7983
	0.85483	51.4527
	0.85184	50.9404
	0.84883	50.4589
	0.84581	49.9243
	0.8428	49.5047
	0.8398	49.0426
	0.83638	48.5017
	0.83292	47.8907
	0.82995	47.3689
	0.82698	46.9408
	0.82397	46.3774
	0.82094	45.8968
	0.81796	45.496
	0.81495	44.9695
	0.81197	44.5416
	0.80897	44.0676
	0.80597	43.5776
	0.80298	43.0313
	0.79997	42.5271
	0.79699	41.9772
	0.79399	41.4543
	0.79099	40.8898
	0.78801	40.3948
	0.78499	39.809
	0.78199	39.3146
	0.77901	38.8642
	0.776	38.2594
	0.77301	37.7036
	0.76997	37.0931
	0.76698	36.579
	0.76396	36.071
	0.76097	35.5235
	0.75799	34.9071
	0.75497	34.351
	0.752	33.7844
	0.74901	33.2223
	0.74601	32.71
	0.74301	32.0827
	0.74001	31.6087
	0.73699	31.0185
	0.73399	30.5089
	0.73098	29.8788
	0.72799	29.3241
	0.72497	28.7361
	0.72196	28.1258
	0.71899	27.5486
	0.71598	26.9964
	0.71299	26.418
	0.70996	25.859
	0.70699	25.2918
	0.70398	24.7537
	0.70098	24.1622
	0.69797	23.6168
	0.69499	23.043
	0.69195	22.5007
	0.68897	21.9226
	0.68598	21.4219
	0.68293	20.8938
	0.67995	20.2786
	0.67696	19.7369
	0.67394	19.2114
	0.67097	18.6827
	0.66797	18.1636
	0.66497	17.6195
	0.66194	17.0834
	0.65896	16.5867
	0.65601	16.1574
	0.653	15.6109
	0.65001	15.0983
	0.64701	14.571
	0.64399	14.111
	0.64098	13.591
	0.63799	13.1379
	0.635	12.6496
	0.63201	12.2012
	0.62902	11.7323
	0.62601	11.261
	0.623	10.8417
	0.61999	10.325
	0.61698	9.9335
	0.61397	9.54047
	0.61097	9.09179
	0.60798	8.74634
	0.60496	8.35145
	0.602	7.88293
	0.59896	7.4786
	0.596	7.22001
	0.59299	6.80258
	0.58998	6.41296
	0.58699	6.07357
	0.58398	5.74881
	0.58099	5.38763
	0.57801	4.99357
	0.575	4.76194
	0.57203	4.42991
	0.56902	4.11462
	0.566	3.77298
	0.563	3.41905
	0.56004	3.11457
	0.557	2.84893
	0.55403	2.5566
	0.55104	2.38486
	0.54802	1.9748
	0.54501	1.72573
	0.54202	1.46129
	0.53899	1.19536
	0.53599	0.93101
	0.533	0.75747
	0.53	0.51241
	0.52697	0.25478
	0.52401	0.04243
	0.52102	-0.16949
	0.51802	-0.43245
	0.51501	-0.60418
	0.51203	-0.81946
	0.50899	-0.99228
	0.50599	-1.16528
	0.50302	-1.33128
	0.50002	-1.49845
	0.49702	-1.69051
	0.49404	-1.89311
	0.49104	-2.05157
	0.48803	-2.16654
	0.48504	-2.34333
	0.48206	-2.54553
	0.47905	-2.66958
	0.47606	-2.85874
	0.47305	-2.97015
	0.47004	-3.11107
	0.46706	-3.211
	0.46404	-3.38718
	0.46104	-3.42395
	0.45803	-3.61412
	0.45503	-3.71302
	0.45202	-3.84823
	0.44901	-3.95671
	0.44602	-4.1202
	0.44305	-4.19549
	0.44004	-4.34302
	0.43707	-4.40794
	0.43406	-4.54571
	0.43105	-4.63061
	0.42805	-4.72588
	0.42505	-4.82453
	0.42203	-4.94711
	0.41905	-4.98348
	0.41608	-5.11504
	0.41304	-5.14756
	0.41005	-5.27187
	0.40704	-5.3575
	0.40407	-5.46297
	0.40107	-5.46603
	0.39807	-5.60024
	0.39506	-5.66057
	0.39206	-5.79069
	0.38906	-5.85348
	0.38602	-6.03765
	0.38304	-5.98837
	0.38003	-6.07436
	0.37703	-6.13546
	0.37402	-6.3061
	0.37101	-6.28867
	0.36803	-6.3436
	0.36503	-6.39714
	0.36205	-6.54981
	0.35905	-6.55188
	0.35605	-6.63107
	0.35304	-6.72396
	0.35005	-6.85796
	0.34707	-6.80723
	0.34406	-6.90469
	0.34108	-6.92578
	0.33809	-7.00822
	0.33508	-7.10343
	0.33207	-7.21011
	0.3291	-7.2008
	0.32609	-7.27469
	0.3231	-7.39188
	0.32009	-7.46535
	0.31709	-7.46775
	0.3141	-7.54866
	0.31109	-7.59795
	0.30809	-7.63808
	0.30507	-7.72268
	0.30206	-7.81412
	0.29908	-7.8805
	0.29608	-7.96771
	0.29308	-8.03732
	0.29008	-8.12721
	0.28707	-8.15548
	0.28409	-8.24669
	0.2811	-8.22632
	0.27811	-8.37091
	0.27509	-8.4547
	0.2721	-8.56589
	0.26911	-8.55496
	0.26612	-8.67401
	0.26312	-8.71762
	0.26012	-8.83066
	0.25713	-8.862
	0.25413	-9.01185
	0.25114	-9.02926
	0.24814	-9.10284
	0.24515	-9.16968
	0.24213	-9.22288
	0.23913	-9.33652
	0.23613	-9.40621
	0.23311	-9.42113
	0.23008	-9.5141
	0.22712	-9.60587
	0.2241	-9.71255
	0.22112	-9.71593
	0.21813	-9.8036
	0.2151	-9.92887
	0.21212	-9.98715
	0.20912	-10.0733
	0.20614	-10.1937
	0.20313	-10.1952
	0.20013	-10.2415
	0.19714	-10.4286
	0.19413	-10.5445
	0.19115	-10.5809
	0.18815	-10.6722
	0.18515	-10.719
	0.18216	-10.906
	0.17915	-10.9533
	0.17614	-11.0916
	0.17318	-11.1372
	0.17017	-11.3073
	0.16716	-11.3335
	0.16417	-11.409
	0.16117	-11.4601
	0.15815	-11.5164
	0.15514	-11.6299
	0.15213	-11.82
	0.14914	-11.8469
	0.14613	-11.8712
	0.14314	-12.0281
	0.14015	-12.1811
	0.13713	-12.2235
	0.13414	-12.3269
	0.13114	-12.4553
	0.12814	-12.5162
	0.12516	-12.5874
	0.12216	-12.7547
	0.11916	-12.8196
	0.11615	-12.9317
	0.11315	-12.9797
	0.11015	-13.1311
	0.10716	-13.2275
	0.10416	-13.3093
	0.10114	-13.4414
	0.09815	-13.5419
	0.09516	-13.6131
	0.09216	-13.7024
	0.08918	-13.8263
	0.08617	-13.9472
	0.08315	-14.0252
	0.08014	-14.1308
	0.07712	-14.2392
	0.07413	-14.401
	0.07111	-14.4901
	0.06812	-14.517
	0.06512	-14.6467
	0.06212	-14.8406
	0.05913	-14.8649
	0.05612	-15.0123
	0.05311	-15.0994
	0.05016	-15.2176
	0.04714	-15.3186
	0.04412	-15.41
	0.04117	-15.4741
	0.03815	-15.6143
	0.03517	-15.6678
	0.03215	-15.8256
	0.02916	-15.9252
	0.02619	-15.9653
	0.02318	-16.1419
	0.02017	-16.293
	0.01719	-16.3083
	0.01417	-16.5154
	0.01119	-16.6155
	0.0082	-16.7392
	0.00522	-16.8027
	0.00216	-16.9751
	-0.000845	-16.9837
	-0.00382	-17.1428
	-0.00683	-17.198
	-0.00982	-17.3608
	-0.01282	-17.4348
	-0.01583	-17.5453
	-0.01882	-17.708
	-0.02182	-17.876
	-0.02482	-17.9003
	-0.02782	-18.0688
	-0.0308	-18.0605
	-0.03381	-18.3244
	-0.03681	-18.3841
	-0.03979	-18.5364
	-0.04278	-18.5418
	-0.04579	-18.8186
	-0.0488	-18.844
	-0.05179	-19.0193
	-0.05476	-19.0809
	-0.05778	-19.2037
	-0.06076	-19.2744
	-0.06378	-19.4727
	-0.06675	-19.5257
	-0.06976	-19.7559
	-0.07276	-19.7474
	-0.07578	-19.8435
	-0.0788	-19.893
	-0.08179	-20.1678
	-0.08478	-20.1609
	-0.0878	-20.3749
	-0.09079	-20.4375
	-0.09378	-20.6317
	-0.09678	-20.7018
	-0.09979	-20.8468
	-0.10279	-20.926
	-0.10578	-21.1174
	-0.10879	-21.1479
	-0.11175	-21.294
	-0.11476	-21.3167
	-0.11778	-21.521
	-0.12076	-21.5982
	-0.12375	-21.7081
	-0.12675	-21.8833
	-0.12973	-21.9943
	-0.13273	-22.0899
	-0.13573	-22.3333
	-0.13873	-22.5878
	-0.14173	-22.8328
	-0.14473	-22.7795
	-0.14773	-22.7653
	-0.15074	-22.754
	-0.15377	-22.8376
	-0.15678	-22.9706
	-0.15978	-23.1061
	-0.16277	-23.2531
	-0.16575	-23.3739
	-0.16875	-23.4362
	-0.17175	-23.6365
	-0.17475	-23.7997
	-0.17777	-23.9612
	-0.18076	-24.0316
	-0.18376	-24.2768
	-0.18675	-24.3492
	-0.18973	-24.4953
	-0.19275	-24.5997
	-0.19577	-24.7597
	-0.19873	-24.8957
	-0.20175	-25.0392
	-0.20474	-25.1407
	-0.20773	-25.3032
	-0.21071	-25.3822
	-0.21374	-25.5709
	-0.21675	-25.6586
	-0.21976	-25.8703
	-0.22273	-25.8609
	-0.22573	-26.0565
	-0.22875	-26.2675
	-0.23177	-26.4056
	-0.23477	-26.5513
	-0.23775	-26.6658
	-0.24077	-26.7509
	-0.24377	-26.9875
	-0.24675	-27.0512
	-0.24975	-27.2795
	-0.25275	-27.4346
	-0.25576	-27.602
	-0.25874	-27.7251
	-0.26173	-27.9122
	-0.26474	-28.0508
	-0.26773	-28.1833
	-0.27075	-28.3702
	-0.27375	-28.4683
	-0.27671	-28.643
	-0.27972	-28.7623
	-0.28273	-28.9484
	-0.2857	-29.1066
	-0.28871	-29.2309
	-0.29171	-29.33
	-0.29472	-29.4327
	-0.29769	-29.665
	-0.3007	-29.7887
	-0.30372	-29.9839
	-0.30672	-30.2006
	-0.30973	-30.3452
	-0.31272	-30.5251
	-0.31572	-30.7097
	-0.31873	-30.9009
	-0.32172	-30.984
	-0.32472	-31.1251
	-0.32771	-31.254
	-0.3307	-31.4957
	-0.33372	-31.6252
	-0.33671	-31.8435
	-0.33972	-32.0442
	-0.3427	-32.2442
	-0.34569	-32.3841
	-0.3487	-32.5753
	-0.35169	-32.6834
	-0.35468	-32.946
	-0.35768	-33.1278
	-0.36067	-33.3306
	-0.36366	-33.5187
	-0.36667	-33.688
	-0.36966	-33.7933
	-0.37266	-34.1088
	-0.37566	-34.2185
	-0.37868	-34.4659
	-0.3817	-34.5264
	-0.3847	-34.8708
	-0.3877	-34.9971
	-0.3907	-35.1366
	-0.39372	-35.3894
	-0.39672	-35.5852
	-0.39969	-35.7263
	-0.40267	-35.9577
	-0.40567	-36.1446
	-0.40869	-36.3797
	-0.4117	-36.4661
	-0.41466	-36.7523
	-0.41767	-36.9206
	-0.42064	-37.1574
	-0.42364	-37.373
	-0.42665	-37.6106
	-0.42967	-37.8074
	-0.43266	-38.0114
	-0.43566	-38.1902
	-0.43863	-38.3721
	-0.44162	-38.5916
	-0.44461	-38.808
	-0.44762	-39.0579
	-0.45063	-39.2749
	-0.45361	-39.4962
	-0.45663	-39.7736
	-0.45965	-40.0014
	-0.46264	-40.206
	-0.46564	-40.4522
	-0.46865	-40.6329
	-0.47166	-40.9531
	-0.47466	-41.2139
	-0.47766	-41.4631
	-0.48066	-41.6968
	-0.48361	-41.931
	-0.48664	-42.2163
	-0.48965	-42.4833
	-0.49264	-42.7365
	-0.4949	-42.9521
	-0.49578	-43.3747
	-0.49414	-40.691
	-0.49114	-38.3182
	-0.48814	-36.3085
	-0.48514	-34.579
	-0.48213	-32.8989
	-0.47915	-31.4288
	-0.47614	-30.0188
	-0.47317	-28.7679
	-0.47015	-27.4834
	-0.46716	-26.3725
	-0.46415	-25.1805
	-0.46111	-24.2239
	-0.45812	-23.1514
	-0.45513	-22.3
	-0.4521	-21.3136
	-0.44912	-20.541
	-0.44611	-19.7493
	-0.4431	-19.0474
	-0.44012	-18.2498
	-0.43712	-17.5781
	-0.43413	-16.864
	-0.43113	-16.3189
	-0.42814	-15.6602
	-0.42511	-15.0196
	-0.42213	-14.5377
	-0.41916	-14.0857
	-0.41613	-13.5076
	-0.41317	-13.0955
	-0.41016	-12.5469
	-0.40714	-12.0806
	-0.40414	-11.6572
	-0.40115	-11.2971
	-0.39814	-10.8272
	-0.39516	-10.469
	-0.39215	-10.0621
	-0.38916	-9.77826
	-0.38616	-9.35199
	-0.38316	-9.07626
	-0.38014	-8.6906
	-0.37712	-8.38043
	-0.37413	-8.09394
	-0.37115	-7.79389
	-0.36814	-7.47678
	-0.36514	-7.21913
	-0.36214	-6.888
	-0.35916	-6.69433
	-0.35616	-6.45093
	-0.35315	-6.18008
	-0.35014	-5.98344
	-0.34714	-5.74741
	-0.34413	-5.45404
	-0.34117	-5.24099
	-0.33819	-5.09502
	-0.33518	-4.87079
	-0.33219	-4.68297
	-0.32918	-4.50456
	-0.32619	-4.28775
	-0.3232	-3.99211
	-0.3202	-3.99293
	-0.31721	-3.83663
	-0.3142	-3.57238
	-0.31119	-3.37653
	-0.30819	-3.31529
	-0.3052	-3.0949
	-0.30217	-2.96895
	-0.29917	-2.77356
	-0.29617	-2.68256
	-0.2932	-2.43581
	-0.29019	-2.39867
	-0.28717	-2.15904
	-0.28419	-2.14029
	-0.28121	-1.97607
	-0.27817	-1.84937
	-0.2752	-1.69946
	-0.2722	-1.58366
	-0.26918	-1.48246
	-0.2662	-1.41774
	-0.26322	-1.24814
	-0.26022	-1.15202
	-0.25723	-1.061
	-0.25422	-0.9846
	-0.25123	-0.7947
	-0.24822	-0.76611
	-0.24525	-0.59831
	-0.24224	-0.56125
	-0.23923	-0.40952
	-0.23624	-0.39338
	-0.23325	-0.24073
	-0.23025	-0.24092
	-0.2272	-0.07227
	-0.22419	-0.04874
	-0.22121	0.1872
	-0.2182	0.14905
	-0.2152	0.36204
	-0.21221	0.28339
	-0.20921	0.45974
	-0.20621	0.44028
	-0.20321	0.55352
	-0.20022	0.55684
	-0.19724	0.68051
	-0.19423	0.75229
	-0.19124	0.81561
	-0.18822	0.91286
	-0.18522	1.01666
	-0.18222	1.02375
	-0.17923	1.09903
	-0.17622	1.12327
	-0.17322	1.19804
	-0.17024	1.23312
	-0.16724	1.28497
	-0.16425	1.3736
	-0.16125	1.45529
	-0.15825	1.48227
	-0.15526	1.59341
	-0.15223	1.62671
	-0.14921	1.7341
	-0.14619	1.70667
	-0.14321	1.80928
	-0.14021	1.84569
	-0.13722	1.91709
	-0.13419	1.89679
	-0.13121	1.98382
	-0.1282	2.02376
	-0.12521	2.05481
	-0.1222	2.11052
	-0.11924	2.17269
	-0.11624	2.21871
	-0.11325	2.25385
	-0.11025	2.29803
	-0.10819	2.27692
	-0.1075	2.41185

## Sheet: Supplementary Figure 8
	X	Y
Supplementary Figure 8	-0.14909	0.29693
	-0.1461	0.28508
	-0.14309	0.32561
	-0.14011	0.31322
	-0.1371	0.35639
	-0.13406	0.34735
	-0.13107	0.38252
	-0.12805	0.36793
	-0.1251	0.40891
	-0.12206	0.39722
	-0.11907	0.43266
	-0.11609	0.4208
	-0.1131	0.45695
	-0.11008	0.4449
	-0.10711	0.48505
	-0.1041	0.46593
	-0.10112	0.50497
	-0.09813	0.49153
	-0.09509	0.53103
	-0.0921	0.51389
	-0.08911	0.55194
	-0.08611	0.54268
	-0.08313	0.58267
	-0.08014	0.57285
	-0.07713	0.61087
	-0.07412	0.60081
	-0.0711	0.63563
	-0.06813	0.62629
	-0.06515	0.66738
	-0.06215	0.66323
	-0.05914	0.7016
	-0.05612	0.6927
	-0.05314	0.73754
	-0.05011	0.72967
	-0.04714	0.77125
	-0.04414	0.76353
	-0.04112	0.81215
	-0.03812	0.8016
	-0.03514	0.84919
	-0.03213	0.84935
	-0.02916	0.89361
	-0.02615	0.88771
	-0.02316	0.93782
	-0.02017	0.93431
	-0.01714	0.98636
	-0.01415	0.98788
	-0.01115	1.04002
	-0.00816	1.03432
	-0.00517	1.09058
	-0.00217	1.09698
	0.000847	1.14433
	0.00385	1.15062
	0.00683	1.20795
	0.00982	1.21034
	0.01282	1.27187
	0.01581	1.27639
	0.0188	1.3374
	0.02183	1.34684
	0.02485	1.40544
	0.02782	1.42178
	0.03084	1.48093
	0.03383	1.49397
	0.03682	1.55398
	0.0398	1.57593
	0.04281	1.64049
	0.04581	1.65614
	0.04881	1.72325
	0.05181	1.74395
	0.05479	1.80908
	0.05779	1.83062
	0.06082	1.90586
	0.06382	1.92952
	0.06679	2.00372
	0.06981	2.02702
	0.0728	2.10432
	0.07579	2.1238
	0.07877	2.20369
	0.08178	2.23727
	0.08478	2.31742
	0.08779	2.34746
	0.09075	2.42591
	0.09375	2.46174
	0.09676	2.53982
	0.0998	2.57291
	0.1028	2.65656
	0.1058	2.69274
	0.10878	2.77354
	0.11178	2.81521
	0.11478	2.89846
	0.11778	2.94447
	0.12079	3.02464
	0.12378	3.07338
	0.12677	3.16147
	0.12976	3.21044
	0.13277	3.30089
	0.13579	3.35511
	0.13879	3.44292
	0.14179	3.49873
	0.14479	3.5844
	0.14777	3.63852
	0.15079	3.72642
	0.15377	3.78692
	0.15679	3.87855
	0.15978	3.94072
	0.16277	4.02986
	0.16576	4.1002
	0.16876	4.18879
	0.17175	4.2605
	0.17476	4.35385
	0.17778	4.4269
	0.18079	4.52083
	0.18377	4.59363
	0.18677	4.68421
	0.18978	4.77088
	0.19276	4.86361
	0.19578	4.95368
	0.19877	5.04183
	0.20176	5.13291
	0.20476	5.22778
	0.20775	5.32339
	0.21072	5.41368
	0.21374	5.5202
	0.21675	5.60801
	0.21975	5.7175
	0.22274	5.80771
	0.22574	5.91844
	0.22874	6.00286
	0.23172	6.12203
	0.23473	6.21162
	0.23771	6.34354
	0.24073	6.42989
	0.2437	6.56052
	0.24672	6.64494
	0.24967	6.7898
	0.25273	6.87201
	0.2557	7.0123
	0.25874	7.09486
	0.2617	7.24336
	0.26471	7.32241
	0.26768	7.4799
	0.2707	7.56044
	0.2737	7.72017
	0.2767	7.79689
	0.27968	7.96282
	0.28267	8.03793
	0.28564	8.22462
	0.28866	8.30406
	0.29164	8.48211
	0.29466	8.56543
	0.29768	8.75465
	0.30066	8.9477
	0.30412	9.1411
	0.30759	9.30938
	0.31061	9.42229
	0.31357	9.60482
	0.31658	9.71513
	0.31957	9.8951
	0.32257	10.0235
	0.32556	10.2049
	0.32856	10.3419
	0.33156	10.5186
	0.33457	10.6618
	0.33757	10.8505
	0.34057	10.99
	0.3436	11.1897
	0.34658	11.3302
	0.34955	11.5281
	0.35259	11.6799
	0.35559	11.868
	0.35855	12.0442
	0.36156	12.2444
	0.36454	12.4166
	0.36754	12.6115
	0.37055	12.8042
	0.37356	12.9987
	0.37657	13.1972
	0.37954	13.386
	0.38255	13.6002
	0.38555	13.7972
	0.38854	14.0075
	0.39154	14.2132
	0.39454	14.4369
	0.39754	14.6377
	0.40053	14.8769
	0.40352	15.0748
	0.40652	15.3142
	0.40953	15.5204
	0.41256	15.7684
	0.41553	15.9775
	0.41853	16.2284
	0.42151	16.433
	0.42454	16.6994
	0.42752	16.9021
	0.43053	17.182
	0.43353	17.3783
	0.43651	17.6623
	0.43953	17.8711
	0.44254	18.1496
	0.44554	18.3435
	0.44853	18.6377
	0.45153	18.8375
	0.45454	19.1358
	0.45755	19.3416
	0.46053	19.6383
	0.46354	19.8349
	0.46653	20.1442
	0.46953	20.3334
	0.47252	20.6575
	0.47552	20.8469
	0.47852	21.1767
	0.48153	21.3561
	0.48452	21.6754
	0.48752	21.8747
	0.49055	22.1987
	0.49356	22.3707
	0.49652	22.7057
	0.49953	22.8981
	0.50252	23.2103
	0.50553	23.4136
	0.50852	23.7267
	0.51153	23.9238
	0.51452	24.236
	0.51752	24.4285
	0.52051	24.7486
	0.52351	24.9328
	0.5265	25.239
	0.52953	25.4421
	0.53252	25.7348
	0.53552	25.9446
	0.53851	26.2566
	0.5415	26.4584
	0.5445	26.7448
	0.54749	26.9546
	0.5505	27.2388
	0.5535	27.4705
	0.55651	27.7277
	0.5595	27.9509
	0.56249	28.2118
	0.56547	28.4548
	0.5685	28.6945
	0.57149	28.9332
	0.57449	29.17
	0.57749	29.4155
	0.58047	29.6444
	0.58345	29.9033
	0.58647	30.1253
	0.58946	30.362
	0.59246	30.5808
	0.59544	30.8415
	0.59843	31.0589
	0.60144	31.3263
	0.60443	31.5191
	0.60743	31.811
	0.61044	31.9995
	0.61344	32.29
	0.61643	32.4862
	0.61943	32.7978
	0.62244	32.9681
	0.62543	33.2834
	0.62842	33.4592
	0.63144	33.7919
	0.63445	33.9756
	0.63742	34.2914
	0.64045	34.4812
	0.64343	34.8155
	0.64645	34.9943
	0.64944	35.3368
	0.65244	35.5343
	0.65544	35.8628
	0.65844	36.0565
	0.66143	36.4109
	0.66446	36.5792
	0.66744	36.8925
	0.67041	37.1233
	0.67341	37.4517
	0.67639	37.6457
	0.67939	38.008
	0.68241	38.1937
	0.68541	38.559
	0.68841	38.7767
	0.6914	39.1401
	0.6944	39.3679
	0.6974	39.7571
	0.70037	39.9962
	0.70337	40.3883
	0.70637	40.6496
	0.70937	41.0752
	0.7124	41.36
	0.71537	41.7658
	0.71838	42.0654
	0.72139	42.4638
	0.7244	42.7895
	0.7274	43.1991
	0.73042	43.5716
	0.73339	44.0167
	0.73638	44.4287
	0.73939	44.8834
	0.7424	45.3098
	0.74539	45.821
	0.74842	46.278
	0.75142	46.775
	0.75441	47.2801
	0.75741	47.7947
	0.7604	48.343
	0.76341	48.8728
	0.76642	49.4851
	0.76944	50.0518
	0.77244	50.6776
	0.7754	51.2698
	0.77842	51.9509
	0.78139	52.5518
	0.78438	53.29
	0.78739	53.9357
	0.79041	54.705
	0.7934	55.3575
	0.79638	56.1714
	0.79938	56.8754
	0.8024	57.6903
	0.80541	58.3959
	0.80843	59.2622
	0.81141	59.9807
	0.81439	60.856
	0.81738	61.6009
	0.82036	62.5551
	0.82338	63.3353
	0.8264	64.2958
	0.82938	65.1015
	0.83238	66.0555
	0.83538	66.7986
	0.83836	67.7428
	0.84138	68.5784
	0.84439	69.5767
	0.84738	70.4206
	0.85037	71.4326
	0.85334	72.2771
	0.85635	73.3019
	0.85934	74.2003
	0.86236	75.2656
	0.86539	76.1338
	0.86836	77.2179
	0.87135	78.1332
	0.87434	79.213
	0.87732	80.1439
	0.88034	81.2353
	0.88333	82.152
	0.88634	83.2663
	0.88932	84.2226
	0.89232	85.3373
	0.89529	86.3147
	0.8983	87.4164
	0.9013	88.409
	0.90429	89.5003
	0.90727	90.4982
	0.91029	91.5973
	0.9133	92.5701
	0.91627	93.667
	0.91927	94.6462
	0.9223	95.7162
	0.92529	96.7082
	0.92831	97.6991
	0.93126	99.0046
	0.93475	100.057
	0.93821	100.912
	0.9412	101.93
	0.94421	102.692
	0.9472	103.645
	0.95019	104.37
	0.95318	105.298
	0.95618	105.909
	0.95919	106.726
	0.96218	107.292
	0.96518	108
	0.96818	108.483
	0.97119	109.092
	0.97419	109.43
	0.97717	109.933
	0.98018	110.182
	0.98318	110.577
	0.98617	110.71
	0.98916	110.97
	0.99216	111.032
	0.99514	111.18
	0.99817	111.121
	1.00118	111.14
	1.00416	110.956
	1.00716	110.868
	1.01014	110.618
	1.01314	110.43
	1.01615	110.072
	1.01916	109.798
	1.02217	109.402
	1.02517	108.902
	1.02817	108.244
	1.03119	107.524
	1.03415	106.71
	1.03714	105.861
	1.04017	104.897
	1.04316	103.877
	1.04617	102.757
	1.04913	101.55
	1.05214	100.336
	1.05515	99.005
	1.05815	97.6753
	1.06116	96.2417
	1.06413	94.8489
	1.06715	93.394
	1.07013	91.9442
	1.0731	90.5479
	1.07614	89.1854
	1.07916	87.7536
	1.08215	86.4656
	1.08517	85.1402
	1.08812	83.8713
	1.09113	82.6473
	1.09416	81.511
	1.09712	80.3083
	1.10013	79.3026
	1.10313	78.2658
	1.10612	77.3715
	1.10913	76.3772
	1.11211	75.5656
	1.11512	74.6646
	1.11813	73.8775
	1.12112	73.12
	1.12412	72.4224
	1.12711	71.7391
	1.1301	71.2279
	1.1331	70.5634
	1.1361	70.0818
	1.13909	69.505
	1.14211	69.029
	1.1451	68.5555
	1.14809	68.2469
	1.15109	67.7884
	1.15409	67.5189
	1.15711	67.1191
	1.16011	66.9258
	1.16312	66.5765
	1.16607	66.3818
	1.16908	66.1201
	1.17208	66.0125
	1.17507	65.7754
	1.17811	65.7103
	1.1811	65.5088
	1.18408	65.4889
	1.18707	65.336
	1.19007	65.3736
	1.19307	65.2828
	1.19608	65.361
	1.19909	65.2929
	1.20208	65.4553
	1.20506	65.4159
	1.20805	65.6094
	1.21105	65.6705
	1.21405	65.9214
	1.21706	66.0116
	1.22003	66.3209
	1.22303	66.4733
	1.22604	66.8458
	1.22904	67.0408
	1.23205	67.4928
	1.23506	67.7511
	1.23804	68.2553
	1.24105	68.6068
	1.24405	69.1981
	1.24703	69.6032
	1.25004	70.2508
	1.25303	70.7449
	1.25606	71.4814
	1.25904	72.0873
	1.26204	72.906
	1.26503	73.6108
	1.26802	74.5306
	1.27102	75.3388
	1.27403	76.4225
	1.27706	77.3665
	1.28002	78.5113
	1.28301	79.6121
	1.28602	80.9593
	1.28901	82.2259
	1.29202	83.6808
	1.295	85.1416
	1.298	86.8529
	1.30099	88.4883
	1.30399	90.3723
	1.30699	92.2747
	1.31	94.4079
	1.31299	96.5392
	1.31599	98.9447
	1.319	101.337
	1.32201	103.993
	1.325	106.733
	1.328	109.735
	1.33099	112.772
	1.33399	116.093
	1.33699	119.546
	1.34001	123.281
	1.34298	127.087
	1.34598	131.166
	1.34898	135.372
	1.352	139.876
	1.355	144.446
	1.35796	149.416
	1.36101	154.534
	1.36401	159.81
	1.36702	165.184
	1.37002	170.766
	1.37301	176.45
	1.376	182.234
	1.37899	188.142
	1.382	193.987
	1.38499	199.572
	1.38799	205.486
	1.39103	211.347
	1.39401	217.053
	1.397	222.603
	1.39999	228.024
	1.403	233.212
	1.40598	237.996
	1.40899	242.519
	1.412	246.475
	1.41497	250.121
	1.41798	253.268
	1.42097	255.874
	1.42398	257.972
	1.42697	259.597
	1.42999	260.696
	1.433	261.33
	1.43598	261.325
	1.43896	261.107
	1.44196	260.234
	1.44495	259.166
	1.44795	257.613
	1.45097	255.836
	1.45394	253.742
	1.45694	251.523
	1.45996	249.023
	1.46294	246.509
	1.46594	243.841
	1.46895	241.201
	1.47196	238.441
	1.47493	235.957
	1.47796	233.287
	1.48096	230.797
	1.48393	228.247
	1.48696	226.006
	1.48997	223.844
	1.49294	221.687
	1.49595	219.593
	1.49893	217.71
	1.50193	215.808
	1.50491	214.2
	1.50794	212.564
	1.51092	211.218
	1.51391	209.853
	1.51692	208.686
	1.51989	207.514
	1.52289	206.65
	1.5259	205.815
	1.52889	205.201
	1.53188	204.581
	1.53488	204.228
	1.53788	203.801
	1.54087	203.569
	1.54388	203.382
	1.5469	203.358
	1.54989	203.343
	1.55289	203.535
	1.5559	203.606
	1.55891	203.925
	1.56189	204.222
	1.5649	204.714
	1.56788	205.155
	1.57088	205.758
	1.57387	206.342
	1.57686	207.12
	1.57986	207.813
	1.58285	208.692
	1.58587	209.606
	1.58887	210.59
	1.59186	211.619
	1.59486	212.793
	1.59784	213.911
	1.60082	215.193
	1.60384	216.433
	1.60683	217.828
	1.60981	219.231
	1.61283	220.791
	1.61583	222.294
	1.61881	223.997
	1.62181	225.645
	1.62482	227.432
	1.62784	229.259
	1.63082	231.19
	1.63383	233.096
	1.63683	235.191
	1.63982	237.285
	1.64282	239.495
	1.64583	241.698
	1.64881	244.119
	1.65182	246.492
	1.65481	249.028
	1.65782	251.582
	1.6608	254.307
	1.66383	257.058
	1.66684	260.084
	1.66984	263.058
	1.67285	266.237
	1.67584	269.398
	1.67884	272.838
	1.68184	276.213
	1.68481	279.854
	1.68782	283.555
	1.69082	287.477
	1.6938	291.474
	1.69681	295.749
	1.6998	300.053
	1.70283	304.651
	1.70582	309.343
	1.70882	314.301
	1.71183	319.353
	1.71481	324.686
	1.71783	330.018
	1.72081	335.973
	1.72381	341.831
	1.7268	348.053
	1.72981	354.283
	1.73278	360.899
	1.73579	367.68
	1.73878	374.736
	1.7418	381.899
	1.7448	389.558
	1.74779	397.269
	1.75079	405.414
	1.75377	413.665
	1.75675	422.334
	1.75977	431.209
	1.76276	440.469
	1.76576	449.828
	1.76877	459.662
	1.77175	469.63
	1.77474	480.128
	1.77772	490.767
	1.78073	501.877
	1.78373	513.219
	1.78676	524.929
	1.78974	536.782
	1.79275	543.576
	1.79444	526.696
	1.79274	499.303
	1.78976	474.932
	1.78674	452.312
	1.78375	431.506
	1.78072	411.984
	1.77773	393.763
	1.77474	376.464
	1.77174	360.217
	1.76877	344.661
	1.76578	330.072
	1.76278	315.995
	1.75978	302.824
	1.75678	290.123
	1.75381	278.068
	1.75079	266.466
	1.7478	255.547
	1.74478	244.953
	1.7418	234.979
	1.73878	225.279
	1.73577	216.185
	1.73278	207.288
	1.7298	198.96
	1.72679	190.834
	1.72379	183.243
	1.72079	175.807
	1.71779	168.838
	1.7148	162
	1.71178	155.638
	1.7088	149.347
	1.7058	143.522
	1.70281	137.804
	1.69977	132.425
	1.69678	127.184
	1.6938	122.298
	1.69082	117.466
	1.68782	112.985
	1.68482	108.57
	1.68182	104.489
	1.67882	100.415
	1.67582	96.6992
	1.67283	92.9688
	1.66982	89.5437
	1.66682	86.1368
	1.66382	83.0384
	1.6608	79.9131
	1.65782	77.0795
	1.65481	74.233
	1.65181	71.6276
	1.64881	69.0236
	1.64583	66.6829
	1.64283	64.2519
	1.63982	62.13
	1.63685	59.9412
	1.63385	57.9758
	1.63083	55.9365
	1.62784	54.1774
	1.62484	52.2956
	1.62181	50.6773
	1.61883	48.9893
	1.61583	46.9683
	1.61239	45.3472
	1.60892	43.9305
	1.60594	42.5627
	1.60294	41.2745
	1.59994	40.0345
	1.59693	38.846
	1.59396	37.7195
	1.59095	36.6411
	1.58797	35.5969
	1.58497	34.5959
	1.58193	33.6431
	1.57896	32.7276
	1.57597	31.8436
	1.57297	31.0114
	1.56998	30.2098
	1.56695	29.4205
	1.56398	28.6634
	1.56099	27.9405
	1.55799	27.2418
	1.55497	26.5537
	1.55197	25.9128
	1.54897	25.3106
	1.54599	24.7101
	1.54298	24.1246
	1.53997	23.5738
	1.53696	23.0305
	1.53398	22.5231
	1.53098	22.027
	1.52799	21.5525
	1.52497	21.0889
	1.52199	20.659
	1.51898	20.2394
	1.516	19.8146
	1.513	19.3772
	1.51003	19.0001
	1.50702	18.6119
	1.50403	18.2468
	1.50103	17.8901
	1.49803	17.5632
	1.49504	17.2194
	1.49203	16.905
	1.48905	16.5909
	1.48605	16.2832
	1.48304	15.9829
	1.48004	15.7108
	1.47705	15.421
	1.47405	15.1694
	1.47106	14.8638
	1.46806	14.5941
	1.46504	14.3434
	1.46204	14.1143
	1.45904	13.8543
	1.45606	13.6294
	1.45305	13.4061
	1.45007	13.2219
	1.44707	12.9423
	1.44406	12.734
	1.44106	12.5257
	1.43805	12.3418
	1.43507	12.1432
	1.43207	11.9382
	1.42907	11.7563
	1.42607	11.5891
	1.42308	11.3905
	1.42007	11.2218
	1.41709	11.0517
	1.41409	10.883
	1.4111	10.7116
	1.4081	10.5604
	1.40508	10.3719
	1.40209	10.246
	1.39908	10.101
	1.39609	9.95196
	1.3931	9.80712
	1.39012	9.64866
	1.3871	9.52322
	1.3841	9.38976
	1.38108	9.2545
	1.3781	9.12818
	1.37509	8.99309
	1.37211	8.87294
	1.36912	8.77056
	1.3661	8.62762
	1.3631	8.50437
	1.36007	8.39312
	1.35706	8.27901
	1.35407	8.16999
	1.35108	8.07245
	1.34805	7.96278
	1.34508	7.86488
	1.34207	7.76604
	1.33908	7.6897
	1.33608	7.57627
	1.33308	7.4649
	1.33005	7.37109
	1.32705	7.27793
	1.32406	7.14963
	1.32107	7.03302
	1.31807	6.89059
	1.3151	6.83307
	1.31211	6.7494
	1.30907	6.69012
	1.30608	6.57465
	1.30308	6.5077
	1.30008	6.3978
	1.29707	6.30867
	1.29409	6.18803
	1.29109	6.14478
	1.2881	6.0191
	1.28512	5.98847
	1.28212	5.87698
	1.27914	5.81225
	1.27614	5.69806
	1.27313	5.67902
	1.27009	5.53701
	1.26711	5.52778
	1.26412	5.38856
	1.26114	5.37551
	1.25812	5.26113
	1.25513	5.24008
	1.25212	5.07719
	1.24909	5.07837
	1.24612	4.91292
	1.24314	4.90189
	1.24014	4.76895
	1.23715	4.78646
	1.23417	4.59832
	1.23113	4.58723
	1.22813	4.47819
	1.22514	4.48025
	1.22213	4.33151
	1.21915	4.31669
	1.21615	4.16215
	1.21315	4.18924
	1.21016	4.03132
	1.20718	4.0418
	1.20417	3.88937
	1.20117	3.92375
	1.19818	3.76605
	1.19517	3.78931
	1.19217	3.62098
	1.18916	3.66044
	1.18619	3.50468
	1.18319	3.54583
	1.18019	3.36898
	1.1772	3.39604
	1.17419	3.2557
	1.17119	3.30935
	1.16819	3.13555
	1.16518	3.18621
	1.1622	3.01333
	1.15921	3.02517
	1.1562	2.88022
	1.1532	2.89154
	1.15018	2.75256
	1.1472	2.76645
	1.14419	2.62647
	1.14121	2.6394
	1.1382	2.48333
	1.1352	2.44506
	1.1322	2.30656
	1.12922	2.32975
	1.1262	2.28014
	1.12321	2.35141
	1.12024	2.22552
	1.11724	2.21463
	1.11422	2.08817
	1.1112	2.07628
	1.10821	1.95589
	1.10522	1.92806
	1.10222	1.84534
	1.09922	1.80999
	1.0962	1.71994
	1.09322	1.66584
	1.09021	1.59503
	1.08722	1.5475
	1.08422	1.47734
	1.08123	1.40348
	1.07823	1.34193
	1.07523	1.25237
	1.07223	1.21613
	1.06921	1.13019
	1.06623	1.10066
	1.06323	0.98547
	1.06024	0.97574
	1.05725	0.85502
	1.05422	0.86413
	1.05124	0.73659
	1.04822	0.74475
	1.04525	0.63854
	1.04223	0.62201
	1.03926	0.48187
	1.03624	0.49684
	1.03323	0.34566
	1.03024	0.37009
	1.02723	0.20662
	1.02425	0.23029
	1.02125	0.06219
	1.01826	0.09472
	1.01524	-0.10826
	1.01224	-0.05649
	1.00926	-0.23821
	1.00623	-0.18692
	1.00327	-0.39679
	1.00029	-0.35795
	0.99724	-0.55129
	0.99426	-0.51586
	0.99125	-0.69047
	0.98826	-0.67567
	0.98526	-0.83995
	0.98227	-0.80865
	0.97927	-0.99197
	0.97628	-0.98269
	0.97327	-1.15396
	0.97029	-1.14329
	0.96728	-1.30726
	0.96427	-1.30369
	0.96128	-1.46066
	0.95828	-1.45682
	0.95527	-1.62107
	0.95227	-1.64468
	0.94927	-1.78325
	0.94629	-1.8039
	0.94328	-1.96312
	0.94028	-1.98557
	0.93729	-2.11697
	0.93428	-2.16019
	0.93128	-2.26103
	0.92828	-2.34281
	0.92529	-2.4449
	0.9223	-2.52766
	0.91928	-2.62111
	0.91627	-2.70798
	0.91329	-2.79559
	0.9103	-2.89183
	0.90728	-2.96061
	0.90431	-3.09634
	0.90129	-3.1485
	0.89832	-3.27764
	0.89531	-3.33641
	0.89232	-3.48077
	0.88933	-3.52348
	0.88633	-3.67807
	0.88335	-3.71772
	0.88036	-3.88918
	0.87734	-3.91802
	0.87435	-4.09969
	0.87135	-4.12896
	0.86836	-4.30685
	0.86535	-4.31338
	0.86237	-4.49431
	0.85936	-4.51648
	0.85635	-4.72362
	0.85334	-4.74204
	0.85035	-4.93082
	0.84738	-4.93994
	0.84437	-5.17846
	0.84137	-5.15939
	0.83836	-5.3644
	0.83537	-5.36756
	0.83235	-5.59075
	0.82937	-5.58196
	0.82639	-5.80974
	0.82339	-5.80456
	0.82039	-6.033
	0.8174	-6.01903
	0.81441	-6.25411
	0.81141	-6.24886
	0.8084	-6.48238
	0.80541	-6.4768
	0.80239	-6.68348
	0.79937	-6.70738
	0.7964	-6.91177
	0.7934	-6.94458
	0.79041	-7.15195
	0.7874	-7.18541
	0.7844	-7.38159
	0.78141	-7.41068
	0.7784	-7.62501
	0.77538	-7.67096
	0.7724	-7.84851
	0.7694	-7.90727
	0.76641	-8.08251
	0.76343	-8.14889
	0.76039	-8.32463
	0.75743	-8.39641
	0.75442	-8.56504
	0.75141	-8.63956
	0.74842	-8.82194
	0.74537	-8.9297
	0.74238	-9.05969
	0.73937	-9.1648
	0.73637	-9.30406
	0.73339	-9.42657
	0.73041	-9.54909
	0.72742	-9.68998
	0.72438	-9.80903
	0.72138	-9.94543
	0.71839	-10.0568
	0.71539	-10.2338
	0.71239	-10.3018
	0.70938	-10.4884
	0.70638	-10.5701
	0.70338	-10.7534
	0.70038	-10.8299
	0.69741	-11.0159
	0.6944	-11.0875
	0.69141	-11.2914
	0.68841	-11.351
	0.68541	-11.5436
	0.68239	-11.5919
	0.6794	-11.8042
	0.67638	-11.8453
	0.67341	-12.0606
	0.67042	-12.0874
	0.66743	-12.3058
	0.66441	-12.335
	0.66141	-12.5728
	0.65843	-12.5689
	0.65545	-12.8033
	0.65244	-12.8281
	0.64944	-13.0563
	0.64644	-13.0375
	0.64345	-13.2845
	0.64041	-13.2741
	0.63741	-13.5074
	0.63445	-13.5051
	0.63144	-13.7345
	0.62844	-13.7176
	0.62546	-13.9493
	0.62246	-13.9436
	0.61949	-14.1518
	0.61646	-14.1456
	0.61346	-14.3538
	0.61049	-14.3341
	0.60747	-14.5409
	0.60447	-14.5177
	0.60145	-14.7008
	0.59845	-14.706
	0.59547	-14.8823
	0.59246	-14.8818
	0.58948	-15.0459
	0.58648	-15.0457
	0.58347	-15.199
	0.58049	-15.2037
	0.57748	-15.3625
	0.5745	-15.3715
	0.57151	-15.4853
	0.56851	-15.5077
	0.56549	-15.6161
	0.56251	-15.6362
	0.55952	-15.7568
	0.5565	-15.7742
	0.5535	-15.867
	0.5505	-15.8997
	0.54749	-15.9728
	0.54445	-16.0305
	0.54146	-16.0789
	0.53851	-16.1316
	0.53553	-16.1846
	0.53253	-16.2484
	0.52952	-16.2976
	0.52651	-16.362
	0.52353	-16.3929
	0.52051	-16.4821
	0.51751	-16.4784
	0.51454	-16.5894
	0.51154	-16.5961
	0.50854	-16.6915
	0.50553	-16.6769
	0.50255	-16.7873
	0.49955	-16.7815
	0.49654	-16.9023
	0.49356	-16.8913
	0.49056	-17.0125
	0.48753	-16.9932
	0.48454	-17.1285
	0.48155	-17.0966
	0.47854	-17.2398
	0.47553	-17.206
	0.47256	-17.3722
	0.46953	-17.3253
	0.46656	-17.4987
	0.46351	-17.4241
	0.46053	-17.6134
	0.45754	-17.5727
	0.45457	-17.7379
	0.45159	-17.7112
	0.44855	-17.9022
	0.44555	-17.8382
	0.44256	-18.0339
	0.43954	-17.9834
	0.43653	-18.1871
	0.43354	-18.1303
	0.43054	-18.3099
	0.42756	-18.275
	0.42456	-18.4854
	0.42156	-18.4437
	0.41856	-18.6346
	0.41558	-18.6075
[truncated: 1,569 more rows]

[truncated: 11 more sheets: Supplementary Figure 14, Supplementary Figure 15, Supplementary Figure 18, Supplementary Figure 19, Supplementary Figure 23, Supplementary Figure 24, Supplementary Figure 27, Supplementary Figure 28, Supplementary Figure 35, Supplementary Figure 37, Supplementary Figure 38b]
